# Supplementary material for: Accelerated evolution at chaperone promoters among Antarctic notothenioid fishes
Source: BMC Evol Biol. 2019 Nov 6;19:205. doi: 10.1186/s12862-019-1524-y (PMC6836667; doi:10.1186/s12862-019-1524-y)
Supplement: Supplementary file 1 — Additional file 1: Links and accessions for fish genome assemblies and chaperone CDS. [file 12862_2019_1524_MOESM1_ESM.xlsx]

## Sheet: Genome_Assemblies
Species	Assembly
Anabas testudineus	fAnaTes1.1
Anarrhichthys ocellatus	GSC_Weel_1.0
Anoplopoma fimbria	AnoFim1.0
Artedidraco skottsbergi	fish_62
Chaenocephalus aceratus	ASM90030267v1
Cottoperca gobio	fCotGob3.1
Cottus rhenanus	ASM145555v1
Dissostichus mawsoni	Dmawsoni_scaffolds_v1
Eleginops maclovinus	fish_57
Epinephelus bruneus/moara	YSFRI_EMoa_1.0
Epinephelus lanceolatus	ASM528154v1
Gymnodraco acuticeps	fish_64
Harpagifer kerguelensis	fish_63
Hypoplectrus puella	HP_genome_unmasked_01
Liparis tanakae	SNU_Ltan_1.0
Myoxocephalus scorpius	ASM90031295v1
Notothenia coriiceps	NC01
Ophiodon elongatus	GSC_LCod_1.0
Oryzias latipes	ASM223467v1
Parachaenichthys charcoti	PC-genome-assembly
Patagonotothen guntheri	fish_58
Perca flavescens	PFLA_1.0
Perca fluviatilis	UTU_Pfluv_1.1
Pleuragramma antarctica	fish_60
Pungitius pungitius	ASM339955v1
Sebastes aleutianus	ASM191080v2
Sebastes minor	ASM191076v2
Sebastes norvegicus	ASM90030265v1
Sebastes nudus	ASM433536v1
Sebastes steindachneri	ASM191078v2
Takifugu rubripes	fTakRub1.2
Trematomus newnesi	fish_59

## Sheet: Chaperone_CDS
N. coriiceps accession	C. gobio accesion	Gene ID
XM_010780664.1	XM_029445079.1	HSPA5
XM_010771689.1	NC_041361.1: 11822466	HSPA6
XM_010782218.1	XM_029448427.1	HSPA8
XM_010791263.1	XM_029445706.1	HSPA13
XM_010789665.1	XM_029451289.1	HSC70
XM_010770172.1	XM_029446143.1	HSC71
XM_010767439.1	NW_021167034.1: 19448	HSP70
XM_010790680.1	XM_029463000.1	HSP90A
XM_010790425.1	XM_029463001.1	HSP90A1
XM_010776505.1	XM_029462650.1	HSP90AB1
