# Supplementary material for: Accelerated evolution at chaperone promoters among Antarctic notothenioid fishes
Source: BMC Evol Biol. 2019 Nov 6;19:205. doi: 10.1186/s12862-019-1524-y (PMC6836667; doi:10.1186/s12862-019-1524-y)
Supplement: Supplementary file 2 — Additional file 2. Mean HSE counts and densities per species among chaperone promoters. [file 12862_2019_1524_MOESM2_ESM.xlsx]

## Sheet: hse_counts
species	clade	hse_density	hse_count	length_sum
Anabas_testudineus	Actinopterygian	0.00043089	0.625	23169
Anarrhichthys_ocellatus	Perciformes	0.000224581	0.5	29040
Anoplopoma_fimbria	Perciformes	6.17665e-05	0.2	22657
Artedidraco_skottsbergi	Cryonotothen	0.000148282	0.3	23964
Chaenocephalus_aceratus	Cryonotothen	8.9343e-05	0.2	24044
Cottoperca_gobio	Subpolar_Notothen	0.000196771	0.5	29678
Cottus_rhenanus	Perciformes	5.16809e-05	0.142857	19828
Dissostichus_mawsoni	Cryonotothen	0.000167485	0.4	28299
Eleginops_maclovinus	Subpolar_Notothen	0.000200811	0.333333	24591
Epinephelus_bruneus	Perciformes	0.000117188	0.5	39717
Epinephelus_lanceolatus	Perciformes	0.000153284	0.5	42097
Gymnodraco_acuticeps	Cryonotothen	8.93e-05	0.2	23090
Harpagifer_kerguelensis	Cryonotothen	0.000119735	0.3	22840
Hypoplectrus_puella	Perciformes	0.0003455	0.3	26357
Liparis_tanakae	Perciformes	4.54009e-05	0.166667	16880
Myoxocephalus_scorpius	Perciformes	7.90176e-05	0.222222	23532
Notothenia_coriiceps	Cryonotothen	0.000155055	0.333333	24783
Ophiodon_elongatus	Perciformes	0.000204023	0.5	30232
Oryzias_latipes	Actinopterygian	0.000191926	0.625	25737
Parachaenichthys_charcoti	Cryonotothen	0.000100645	0.3	34041
Patagonotothen_guntheri	Cryonotothen	0.000174777	0.333333	29933
Perca_flavescens	Perciformes	0.000101243	0.5	32197
Perca_fluviatilis	Perciformes	7.19488e-05	0.3	30443
Pleuragramma_antarctica	Cryonotothen	7.7131e-05	0.2	20783
Pungitius_pungitius	Perciformes	0.000330251	0.5	20829
Sebastes_aleutianus	Perciformes	6.39857e-05	0.222222	20302
Sebastes_minor	Perciformes	0.000102145	0.2	18479
Sebastes_norvegicus	Perciformes	9.7385e-05	0.4	32806
Sebastes_nudus	Perciformes	0.000101937	0.2	10691
Sebastes_steindachneri	Perciformes	0	0	10337
Takifugu_rubripes	Actinopterygian	0.000250119	0.4	16269
Trematomus_newnesi	Cryonotothen	0.000138794	0.3	22768
