# Supplementary material for: Accelerated evolution at chaperone promoters among Antarctic notothenioid fishes
Source: BMC Evol Biol. 2019 Nov 6;19:205. doi: 10.1186/s12862-019-1524-y (PMC6836667; doi:10.1186/s12862-019-1524-y)
Supplement: Supplementary file 3 — Additional file 3. CONACC output of base-by-base conservation/acceleration scores and p-values for each gene and clade. bp number ascends in 5' - 3' order across promoters toward 1st exons. [file 12862_2019_1524_MOESM3_ESM.xlsx]

## Sheet: CONACC_output
bp	scale	deriv	subderiv	teststat	pval	logp	scaled_logp	clade	gene	family	fdr	log_signed_FDR	phastCons	phastCons_bin
1	1	0	0	0	1	0	0	Cryo	HSC70	HSP70	1	0	0.02	0.05
2	1	0	0	0	1	0	0	Cryo	HSC70	HSP70	1	0	0.016	0.05
3	1	0	0	0	1	0	0	Cryo	HSC70	HSP70	1	0	0.013	0.05
4	1	0	0	0	1	0	0	Cryo	HSC70	HSP70	1	0	0.011	0.05
5	1	0	0	0	1	0	0	Cryo	HSC70	HSP70	1	0	0.012	0.05
6	1	0	0	0	1	0	0	Cryo	HSC70	HSP70	1	0	0.013	0.05
7	1	0	0	0	1	0	0	Cryo	HSC70	HSP70	1	0	0.018	0.05
8	1	0	0	0	1	0	0	Cryo	HSC70	HSP70	1	0	0.019	0.05
9	1	0	0	0	1	0	0	Cryo	HSC70	HSP70	1	0	0.02	0.05
10	1	0	0	0	1	0	0	Cryo	HSC70	HSP70	1	0	0.023	0.05
11	1	0	0	0	1	0	0	Cryo	HSC70	HSP70	1	0	0.022	0.05
12	1	0	0	0	1	0	0	Cryo	HSC70	HSP70	1	0	0.023	0.05
13	1	0	0	0	1	0	0	Cryo	HSC70	HSP70	1	0	0.026	0.05
14	1	0	0	0	1	0	0	Cryo	HSC70	HSP70	1	0	0.032	0.05
15	1	0	0	0	1	0	0	Cryo	HSC70	HSP70	1	0	0.048	0.05
16	1	0	0	0	1	0	0	Cryo	HSC70	HSP70	1	0	0.054	0.05
17	1	0	0	0	1	0	0	Cryo	HSC70	HSP70	1	0	0.061	0.05
18	1	0	0	0	1	0	0	Cryo	HSC70	HSP70	1	0	0.071	0.05
19	1	0	0	0	1	0	0	Cryo	HSC70	HSP70	1	0	0.101	0.15
20	1	0	0	0	1	0	0	Cryo	HSC70	HSP70	1	0	0.108	0.15
21	1	0	0	0	1	0	0	Cryo	HSC70	HSP70	1	0	0.107	0.15
22	1	0	0	0	1	0	0	Cryo	HSC70	HSP70	1	0	0.107	0.15
23	1	0	0	0	1	0	0	Cryo	HSC70	HSP70	1	0	0.096	0.05
24	1	0	0	0	1	0	0	Cryo	HSC70	HSP70	1	0	0.088	0.05
25	1	0	0	0	1	0	0	Cryo	HSC70	HSP70	1	0	0.082	0.05
26	1	0	0	0	1	0	0	Cryo	HSC70	HSP70	1	0	0.077	0.05
27	1	0	0	0	1	0	0	Cryo	HSC70	HSP70	1	0	0.075	0.05
28	1	0	0	0	1	0	0	Cryo	HSC70	HSP70	1	0	0.076	0.05
29	1	0	0	0	1	0	0	Cryo	HSC70	HSP70	1	0	0.079	0.05
30	1	0	0	0	1	0	0	Cryo	HSC70	HSP70	1	0	0.094	0.05
31	1	0	0	0	1	0	0	Cryo	HSC70	HSP70	1	0	0.11	0.15
32	1	0	0	0	1	0	0	Cryo	HSC70	HSP70	1	0	0.114	0.15
33	1	0	0	0	1	0	0	Cryo	HSC70	HSP70	1	0	0.12	0.15
34	1	0	0	0	1	0	0	Cryo	HSC70	HSP70	1	0	0.112	0.15
35	1	0	0	0	1	0	0	Cryo	HSC70	HSP70	1	0	0.108	0.15
36	1	0	0	0	1	0	0	Cryo	HSC70	HSP70	1	0	0.106	0.15
37	1	0	0	0	1	0	0	Cryo	HSC70	HSP70	1	0	0.105	0.15
38	1	0	0	0	1	0	0	Cryo	HSC70	HSP70	1	0	0.107	0.15
39	1	0	0	0	1	0	0	Cryo	HSC70	HSP70	1	0	0.109	0.15
40	1	0	0	0	1	0	0	Cryo	HSC70	HSP70	1	0	0.114	0.15
41	1	0	0	0	1	0	0	Cryo	HSC70	HSP70	1	0	0.121	0.15
42	1	0	0	0	1	0	0	Cryo	HSC70	HSP70	1	0	0.13	0.15
43	1	0	0	0	1	0	0	Cryo	HSC70	HSP70	1	0	0.141	0.15
44	1	0	0	0	1	0	0	Cryo	HSC70	HSP70	1	0	0.156	0.15
45	1	0	0	0	1	0	0	Cryo	HSC70	HSP70	1	0	0.174	0.15
46	1	0	0	0	1	0	0	Cryo	HSC70	HSP70	1	0	0.199	0.15
47	1	0	0	0	1	0	0	Cryo	HSC70	HSP70	1	0	0.207	0.25
48	1	0	0	0	1	0	0	Cryo	HSC70	HSP70	1	0	0.218	0.25
49	1	0	0	0	1	0	0	Cryo	HSC70	HSP70	1	0	0.217	0.25
50	1	0	0	0	1	0	0	Cryo	HSC70	HSP70	1	0	0.204	0.25
51	1	0	0	0	1	0	0	Cryo	HSC70	HSP70	1	0	0.191	0.15
52	1	0	0	0	1	0	0	Cryo	HSC70	HSP70	1	0	0.183	0.15
53	4.21582	0.00654	0.00765	9e-05	-0.99243	0.00330012	-0.00330012	Cryo	HSC70	HSP70	1	0	0.187	0.15
54	0	-2.58101	0	0	1	0	0	Cryo	HSC70	HSP70	1	0	0.204	0.25
55	0.3757	0.30431	0.74126	0.67464	-0.41144	0.385693	-0.385693	Cryo	HSC70	HSP70	1	0	0.201	0.25
56	0.88172	0.0406	-0.37611	0.12491	0.72376	0.140405	0.140405	Cryo	HSC70	HSP70	1	0	0.193	0.15
57	5.31844	0.00133	0.00156	1e-05	-0.9979	0.000912977	-0.000912977	Cryo	HSC70	HSP70	1	0	0.187	0.15
58	4.60698	0.00063	0.01046	0.00021	-0.98833	0.00509802	-0.00509802	Cryo	HSC70	HSP70	1	0	0.201	0.25
59	0	-2.58101	0	0	1	0	0	Cryo	HSC70	HSP70	1	0	0.236	0.25
60	5.26496	0.00109	0.00162	1e-05	-0.99789	0.000917329	-0.000917329	Cryo	HSC70	HSP70	1	0	0.242	0.25
61	1	0	0	0	1	0	0	Cryo	HSC70	HSP70	1	0	0.268	0.25
62	1	0	0	0	1	0	0	Cryo	HSC70	HSP70	1	0	0.294	0.25
63	1	0	0	0	1	0	0	Cryo	HSC70	HSP70	1	0	0.32	0.35
64	1	0	0	0	1	0	0	Cryo	HSC70	HSP70	1	0	0.346	0.35
65	1	0	0	0	1	0	0	Cryo	HSC70	HSP70	1	0	0.373	0.35
66	1	0	0	0	1	0	0	Cryo	HSC70	HSP70	1	0	0.4	0.45
67	1	0	0	0	1	0	0	Cryo	HSC70	HSP70	1	0	0.427	0.45
68	1	0	0	0	1	0	0	Cryo	HSC70	HSP70	1	0	0.455	0.45
69	0	-2.92954	0	0	1	0	0	Cryo	HSC70	HSP70	1	0	0.483	0.45
70	0	-2.58101	0	0	1	0	0	Cryo	HSC70	HSP70	1	0	0.48	0.45
71	0.37664	0.35028	-0.26387	0.08537	0.77014	0.11343	0.11343	Cryo	HSC70	HSP70	1	0	0.447	0.45
72	4.80853	0.00299	0.00332	3e-05	-0.99592	0.00177555	-0.00177555	Cryo	HSC70	HSP70	1	0	0.396	0.35
73	5.24683	0.00088	0.00505	7e-05	-0.99348	0.00284087	-0.00284087	Cryo	HSC70	HSP70	1	0	0.389	0.35
74	0.36861	0.35057	-0.25867	0.08324	0.77296	0.111843	0.111843	Cryo	HSC70	HSP70	1	0	0.394	0.35
75	0.46676	0.23335	-0.26186	0.07609	0.78267	0.106421	0.106421	Cryo	HSC70	HSP70	1	0	0.392	0.35
76	4.34478	0.00525	0.01401	0.00031	-0.98601	0.00611868	-0.00611868	Cryo	HSC70	HSP70	1	0	0.387	0.35
77	0	-2.92954	0	0	1	0	0	Cryo	HSC70	HSP70	1	0	0.395	0.35
78	5.05659	0.00289	0.00624	0.00012	-0.99138	0.00375985	-0.00375985	Cryo	HSC70	HSP70	1	0	0.375	0.35
79	0.36821	0.35237	-0.2586	0.08327	0.77292	0.111865	0.111865	Cryo	HSC70	HSP70	1	0	0.371	0.35
80	0	-2.58101	0	0	1	0	0	Cryo	HSC70	HSP70	1	0	0.36	0.35
81	1.7896	0.02008	0.17074	0.01912	-0.89002	0.0506002	-0.0506002	Cryo	HSC70	HSP70	1	0	0.305	0.35
82	0.50047	0.56257	-0.07059	0.00525	0.94226	0.0258292	0.0258292	Cryo	HSC70	HSP70	1	0	0.276	0.25
83	0.37983	0.48191	-0.15406	0.03025	0.86193	0.064528	0.064528	Cryo	HSC70	HSP70	1	0	0.245	0.25
84	3.63963	-0.01198	-0.05811	0.0028	0.9578	0.0187252	0.0187252	Cryo	HSC70	HSP70	1	0	0.198	0.15
85	0.45485	0.23399	-0.25518	0.05979	0.80683	0.093218	0.093218	Cryo	HSC70	HSP70	1	0	0.179	0.15
86	0.37648	0.35199	-0.26393	0.08543	0.77007	0.11347	0.11347	Cryo	HSC70	HSP70	1	0	0.154	0.15
87	4.42443	0.00469	0.01283	0.00024	-0.98769	0.00537934	-0.00537934	Cryo	HSC70	HSP70	1	0	0.115	0.15
88	4.66559	0.00124	0.00986	0.00018	-0.98941	0.0046237	-0.0046237	Cryo	HSC70	HSP70	1	0	0.099	0.05
89	4.61889	0.0023	0.01003	0.00019	-0.9889	0.00484762	-0.00484762	Cryo	HSC70	HSP70	1	0	0.094	0.05
90	0.46623	0.23526	-0.26104	0.07553	0.78345	0.105989	0.105989	Cryo	HSC70	HSP70	1	0	0.096	0.05
91	0.46913	0.23069	-0.26182	0.07647	0.78214	0.106716	0.106716	Cryo	HSC70	HSP70	1	0	0.095	0.05
92	0.37983	0.48191	-0.15406	0.03025	0.86193	0.064528	0.064528	Cryo	HSC70	HSP70	1	0	0.093	0.05
93	1	0	0	0	1	0	0	Cryo	HSC70	HSP70	1	0	0.087	0.05
94	1	0	0	0	1	0	0	Cryo	HSC70	HSP70	1	0	0.084	0.05
95	1	0	0	0	1	0	0	Cryo	HSC70	HSP70	1	0	0.08	0.05
96	1	0	0	0	1	0	0	Cryo	HSC70	HSP70	1	0	0.079	0.05
97	1	0	0	0	1	0	0	Cryo	HSC70	HSP70	1	0	0.08	0.05
98	1	0	0	0	1	0	0	Cryo	HSC70	HSP70	1	0	0.081	0.05
99	1	0	0	0	1	0	0	Cryo	HSC70	HSP70	1	0	0.081	0.05
100	1	0	0	0	1	0	0	Cryo	HSC70	HSP70	1	0	0.081	0.05
101	1	0	0	0	1	0	0	Cryo	HSC70	HSP70	1	0	0.081	0.05
102	1	0	0	0	1	0	0	Cryo	HSC70	HSP70	1	0	0.08	0.05
103	1	0	0	0	1	0	0	Cryo	HSC70	HSP70	1	0	0.08	0.05
104	1	0	0	0	1	0	0	Cryo	HSC70	HSP70	1	0	0.081	0.05
105	1	0	0	0	1	0	0	Cryo	HSC70	HSP70	1	0	0.082	0.05
106	1	0	0	0	1	0	0	Cryo	HSC70	HSP70	1	0	0.085	0.05
107	1	0	0	0	1	0	0	Cryo	HSC70	HSP70	1	0	0.089	0.05
108	1	0	0	0	1	0	0	Cryo	HSC70	HSP70	1	0	0.083	0.05
109	1	0	0	0	1	0	0	Cryo	HSC70	HSP70	1	0	0.086	0.05
110	1	0	0	0	1	0	0	Cryo	HSC70	HSP70	1	0	0.1	0.15
111	1	0	0	0	1	0	0	Cryo	HSC70	HSP70	1	0	0.118	0.15
112	1	0	0	0	1	0	0	Cryo	HSC70	HSP70	1	0	0.121	0.15
113	1	0	0	0	1	0	0	Cryo	HSC70	HSP70	1	0	0.126	0.15
114	1	0	0	0	1	0	0	Cryo	HSC70	HSP70	1	0	0.119	0.15
115	1	0	0	0	1	0	0	Cryo	HSC70	HSP70	1	0	0.098	0.05
116	1	0	0	0	1	0	0	Cryo	HSC70	HSP70	1	0	0.044	0.05
117	1	0	0	0	1	0	0	Cryo	HSC70	HSP70	1	0	0.024	0.05
118	1	0	0	0	1	0	0	Cryo	HSC70	HSP70	1	0	0.017	0.05
119	1	0	0	0	1	0	0	Cryo	HSC70	HSP70	1	0	0.012	0.05
120	1	0	0	0	1	0	0	Cryo	HSC70	HSP70	1	0	0.007	0.05
121	1	0	0	0	1	0	0	Cryo	HSC70	HSP70	1	0	0.006	0.05
122	1	0	0	0	1	0	0	Cryo	HSC70	HSP70	1	0	0.006	0.05
123	1	0	0	0	1	0	0	Cryo	HSC70	HSP70	1	0	0.007	0.05
124	1	0	0	0	1	0	0	Cryo	HSC70	HSP70	1	0	0.008	0.05
125	1	0	0	0	1	0	0	Cryo	HSC70	HSP70	1	0	0.01	0.05
126	1	0	0	0	1	0	0	Cryo	HSC70	HSP70	1	0	0.011	0.05
127	1	0	0	0	1	0	0	Cryo	HSC70	HSP70	1	0	0.013	0.05
128	1	0	0	0	1	0	0	Cryo	HSC70	HSP70	1	0	0.015	0.05
129	1	0	0	0	1	0	0	Cryo	HSC70	HSP70	1	0	0.014	0.05
130	1	0	0	0	1	0	0	Cryo	HSC70	HSP70	1	0	0.007	0.05
131	1	0	0	0	1	0	0	Cryo	HSC70	HSP70	1	0	0.007	0.05
132	1	0	0	0	1	0	0	Cryo	HSC70	HSP70	1	0	0.007	0.05
133	1	0	0	0	1	0	0	Cryo	HSC70	HSP70	1	0	0.008	0.05
134	1	0	0	0	1	0	0	Cryo	HSC70	HSP70	1	0	0.011	0.05
135	1	0	0	0	1	0	0	Cryo	HSC70	HSP70	1	0	0.02	0.05
136	1	0	0	0	1	0	0	Cryo	HSC70	HSP70	1	0	0.022	0.05
137	1	0	0	0	1	0	0	Cryo	HSC70	HSP70	1	0	0.026	0.05
138	1	0	0	0	1	0	0	Cryo	HSC70	HSP70	1	0	0.029	0.05
139	1	0	0	0	1	0	0	Cryo	HSC70	HSP70	1	0	0.033	0.05
140	1	0	0	0	1	0	0	Cryo	HSC70	HSP70	1	0	0.031	0.05
141	1	0	0	0	1	0	0	Cryo	HSC70	HSP70	1	0	0.021	0.05
142	1	0	0	0	1	0	0	Cryo	HSC70	HSP70	1	0	0.012	0.05
143	1	0	0	0	1	0	0	Cryo	HSC70	HSP70	1	0	0.009	0.05
144	1	0	0	0	1	0	0	Cryo	HSC70	HSP70	1	0	0.007	0.05
145	1	0	0	0	1	0	0	Cryo	HSC70	HSP70	1	0	0.007	0.05
146	1	0	0	0	1	0	0	Cryo	HSC70	HSP70	1	0	0.006	0.05
147	1	0	0	0	1	0	0	Cryo	HSC70	HSP70	1	0	0.008	0.05
148	1	0	0	0	1	0	0	Cryo	HSC70	HSP70	1	0	0.008	0.05
149	1	0	0	0	1	0	0	Cryo	HSC70	HSP70	1	0	0.007	0.05
150	1	0	0	0	1	0	0	Cryo	HSC70	HSP70	1	0	0.007	0.05
151	1	0	0	0	1	0	0	Cryo	HSC70	HSP70	1	0	0.007	0.05
152	1	0	0	0	1	0	0	Cryo	HSC70	HSP70	1	0	0.007	0.05
153	1	0	0	0	1	0	0	Cryo	HSC70	HSP70	1	0	0.006	0.05
154	1	0	0	0	1	0	0	Cryo	HSC70	HSP70	1	0	0.007	0.05
155	1	0	0	0	1	0	0	Cryo	HSC70	HSP70	1	0	0.009	0.05
156	1	0	0	0	1	0	0	Cryo	HSC70	HSP70	1	0	0.012	0.05
157	1	0	0	0	1	0	0	Cryo	HSC70	HSP70	1	0	0.012	0.05
158	1	0	0	0	1	0	0	Cryo	HSC70	HSP70	1	0	0.012	0.05
159	0.88172	0.0406	-0.37611	0.12491	0.72376	0.140405	0.140405	Cryo	HSC70	HSP70	1	0	0.015	0.05
160	0	-2.57456	0	0	1	0	0	Cryo	HSC70	HSP70	1	0	0.019	0.05
161	0.45336	0.21182	0.70277	0.46265	-0.49639	0.304177	-0.304177	Cryo	HSC70	HSP70	1	0	0.017	0.05
162	1	0	0	0	1	0	0	Cryo	HSC70	HSP70	1	0	0.013	0.05
163	1	0	0	0	1	0	0	Cryo	HSC70	HSP70	1	0	0.011	0.05
164	1	0	0	0	1	0	0	Cryo	HSC70	HSP70	1	0	0.01	0.05
165	0.67369	0.10801	0.54645	0.22191	-0.63759	0.195459	-0.195459	Cryo	HSC70	HSP70	1	0	0.01	0.05
166	3.69049	0.007	0.01321	0.00036	-0.98481	0.00664755	-0.00664755	Cryo	HSC70	HSP70	1	0	0.01	0.05
167	1.02403	-0.01986	-0.33703	0.08752	0.76735	0.115007	0.115007	Cryo	HSC70	HSP70	1	0	0.01	0.05
168	0.69803	0.10021	-0.38264	0.11372	0.73595	0.133152	0.133152	Cryo	HSC70	HSP70	1	0	0.01	0.05
169	5.49274	0.00128	0.00379	4e-05	-0.99521	0.00208527	-0.00208527	Cryo	HSC70	HSP70	1	0	0.01	0.05
170	0	-2.57456	0	0	1	0	0	Cryo	HSC70	HSP70	1	0	0.01	0.05
171	4.42443	0.00469	0.01283	0.00024	-0.98769	0.00537934	-0.00537934	Cryo	HSC70	HSP70	1	0	0.005	0.05
172	5.24683	0.00088	0.00505	7e-05	-0.99348	0.00284087	-0.00284087	Cryo	HSC70	HSP70	1	0	0.003	0.05
173	5.14336	0.0027	0.00558	8e-05	-0.99279	0.00314261	-0.00314261	Cryo	HSC70	HSP70	1	0	0.002	0.05
174	4.65637	0.005	0.00972	0.00017	-0.9895	0.0045842	-0.0045842	Cryo	HSC70	HSP70	1	0	0.002	0.05
175	5.32781	0.00082	0.00465	6e-05	-0.99369	0.00274908	-0.00274908	Cryo	HSC70	HSP70	1	0	0.002	0.05
176	1.86218	-0.08236	-0.3871	0.10052	0.75121	0.124239	0.124239	Cryo	HSC70	HSP70	1	0	0.004	0.05
177	0.37983	0.48191	-0.15406	0.03025	0.86193	0.064528	0.064528	Cryo	HSC70	HSP70	1	0	0.008	0.05
178	5.24683	0.00088	0.00505	7e-05	-0.99348	0.00284087	-0.00284087	Cryo	HSC70	HSP70	1	0	0.009	0.05
179	1.87697	-0.08253	-0.38417	0.09813	0.75409	0.122577	0.122577	Cryo	HSC70	HSP70	1	0	0.014	0.05
180	1	0	0	0	1	0	0	Cryo	HSC70	HSP70	1	0	0.023	0.05
181	1	0	0	0	1	0	0	Cryo	HSC70	HSP70	1	0	0.032	0.05
182	4.21582	0.00654	0.00765	9e-05	-0.99243	0.00330012	-0.00330012	Cryo	HSC70	HSP70	1	0	0.041	0.05
183	0.50047	0.56257	-0.07059	0.00525	0.94226	0.0258292	0.0258292	Cryo	HSC70	HSP70	1	0	0.062	0.05
184	1.87697	-0.08253	-0.38417	0.09813	0.75409	0.122577	0.122577	Cryo	HSC70	HSP70	1	0	0.082	0.05
185	0	-2.58101	0	0	1	0	0	Cryo	HSC70	HSP70	1	0	0.121	0.15
186	0	-2.92954	0	0	1	0	0	Cryo	HSC70	HSP70	1	0	0.129	0.15
187	0.45336	0.21182	0.70277	0.46264	-0.49639	0.304177	-0.304177	Cryo	HSC70	HSP70	1	0	0.119	0.15
188	1.16899	0.01853	-0.28744	0.05366	0.81681	0.087879	0.087879	Cryo	HSC70	HSP70	1	0	0.106	0.15
189	0.36821	0.35237	-0.2586	0.08327	0.77292	0.111865	0.111865	Cryo	HSC70	HSP70	1	0	0.097	0.05
190	0.46623	0.23526	-0.26104	0.07553	0.78345	0.105989	0.105989	Cryo	HSC70	HSP70	1	0	0.08	0.05
191	5.53039	0.00139	0.00368	5e-05	-0.9942	0.00252624	-0.00252624	Cryo	HSC70	HSP70	1	0	0.059	0.05
192	0	-2.92991	0	0	1	0	0	Cryo	HSC70	HSP70	1	0	0.057	0.05
193	0.88172	0.0406	-0.37611	0.12491	0.72376	0.140405	0.140405	Cryo	HSC70	HSP70	1	0	0.033	0.05
194	5.44175	0.00081	0.00124	1e-05	-0.99816	0.000799838	-0.000799838	Cryo	HSC70	HSP70	1	0	0.014	0.05
195	4.47894	0.00107	0.01215	0.00025	-0.9873	0.00555086	-0.00555086	Cryo	HSC70	HSP70	1	0	0.007	0.05
196	5.53039	0.00139	0.00368	5e-05	-0.9942	0.00252624	-0.00252624	Cryo	HSC70	HSP70	1	0	0.004	0.05
197	4.39846	0.00025	0.00587	5e-05	-0.9943	0.00248256	-0.00248256	Cryo	HSC70	HSP70	1	0	0.005	0.05
198	0.3757	0.30431	0.74126	0.67464	-0.41144	0.385693	-0.385693	Cryo	HSC70	HSP70	1	0	0.007	0.05
199	4.24785	0.0083	0.01517	0.00032	-0.98582	0.00620238	-0.00620238	Cryo	HSC70	HSP70	1	0	0.008	0.05
200	0.37664	0.35028	-0.26387	0.08537	0.77014	0.11343	0.11343	Cryo	HSC70	HSP70	1	0	0.01	0.05
201	0.50047	0.56257	-0.07059	0.00525	0.94226	0.0258292	0.0258292	Cryo	HSC70	HSP70	1	0	0.01	0.05
202	1.02403	-0.01986	-0.33703	0.08753	0.76735	0.115007	0.115007	Cryo	HSC70	HSP70	1	0	0.01	0.05
203	0	-2.13991	0	0	1	0	0	Cryo	HSC70	HSP70	1	0	0.01	0.05
204	5.32869	0.00131	0.00463	6e-05	-0.9937	0.00274471	-0.00274471	Cryo	HSC70	HSP70	1	0	0.005	0.05
205	0.85617	0.02301	-0.32594	0.07541	0.78362	0.105894	0.105894	Cryo	HSC70	HSP70	1	0	0.004	0.05
206	3.22521	-0.00268	0.0483	0.00282	-0.95763	0.0188023	-0.0188023	Cryo	HSC70	HSP70	1	0	0.002	0.05
207	4.17369	0.00046	0.00803	0.0001	-0.99219	0.00340515	-0.00340515	Cryo	HSC70	HSP70	1	0	0.001	0.05
208	4.61433	0.00509	0.01018	0.0002	-0.9887	0.00493547	-0.00493547	Cryo	HSC70	HSP70	1	0	0.001	0.05
209	3.36039	0.02092	0.02408	0.00051	-0.98205	0.0078664	-0.0078664	Cryo	HSC70	HSP70	1	0	0.001	0.05
210	0.46676	0.23335	-0.26186	0.07609	0.78267	0.106421	0.106421	Cryo	HSC70	HSP70	1	0	0.001	0.05
211	5.13379	0.00076	0.00578	9e-05	-0.99248	0.00327824	-0.00327824	Cryo	HSC70	HSP70	1	0	0.001	0.05
212	5.54797	0.00071	0.00105	0	-0.99838	0.000704128	-0.000704128	Cryo	HSC70	HSP70	1	0	0.001	0.05
213	1.35894	0.06174	0.22179	0.03032	-0.86176	0.0646137	-0.0646137	Cryo	HSC70	HSP70	1	0	0.002	0.05
214	4.41859	0.00027	0.00036	0	-0.99965	0.00015203	-0.00015203	Cryo	HSC70	HSP70	1	0	0.003	0.05
215	0.44978	0.24105	-0.25444	0.06373	0.80069	0.0965356	0.0965356	Cryo	HSC70	HSP70	1	0	0.005	0.05
216	3.94955	0.00918	0.02159	0.00086	-0.97665	0.010261	-0.010261	Cryo	HSC70	HSP70	1	0	0.007	0.05
217	1.7896	0.02008	0.17074	0.01912	-0.89002	0.0506002	-0.0506002	Cryo	HSC70	HSP70	1	0	0.012	0.05
218	4.93034	0.00197	0.00265	2e-05	-0.99672	0.00142683	-0.00142683	Cryo	HSC70	HSP70	1	0	0.02	0.05
219	0.46623	0.23526	-0.26104	0.07553	0.78345	0.105989	0.105989	Cryo	HSC70	HSP70	1	0	0.045	0.05
220	0.50047	0.56257	-0.07059	0.00525	0.94226	0.0258292	0.0258292	Cryo	HSC70	HSP70	1	0	0.065	0.05
221	0.713	0.04677	-0.32266	0.08927	0.7651	0.116282	0.116282	Cryo	HSC70	HSP70	1	0	0.083	0.05
222	4.65637	0.005	0.00972	0.00017	-0.9895	0.0045842	-0.0045842	Cryo	HSC70	HSP70	1	0	0.103	0.15
223	0.36632	0.31019	0.72492	0.65731	-0.41751	0.379333	-0.379333	Cryo	HSC70	HSP70	1	0	0.149	0.15
224	0.3757	0.30431	0.74126	0.67464	-0.41144	0.385693	-0.385693	Cryo	HSC70	HSP70	1	0	0.177	0.15
225	0.43684	0.22208	0.68572	0.5418	-0.46169	0.33565	-0.33565	Cryo	HSC70	HSP70	1	0	0.193	0.15
226	0.50047	0.56257	-0.07059	0.00525	0.94226	0.0258292	0.0258292	Cryo	HSC70	HSP70	1	0	0.204	0.25
227	0.50047	0.56257	-0.07059	0.00525	0.94226	0.0258292	0.0258292	Cryo	HSC70	HSP70	1	0	0.213	0.25
228	5.31844	0.00133	0.00156	1e-05	-0.9979	0.000912977	-0.000912977	Cryo	HSC70	HSP70	1	0	0.214	0.25
229	0.37648	0.35199	-0.26393	0.08543	0.77007	0.11347	0.11347	Cryo	HSC70	HSP70	1	0	0.233	0.25
230	0.43684	0.22208	0.68572	0.5418	-0.46169	0.33565	-0.33565	Cryo	HSC70	HSP70	1	0	0.244	0.25
231	5.26171	0.00178	0.00497	7e-05	-0.99353	0.00281901	-0.00281901	Cryo	HSC70	HSP70	1	0	0.251	0.25
232	1.01432	-0.01815	-0.33864	0.10221	0.74919	0.125408	0.125408	Cryo	HSC70	HSP70	1	0	0.277	0.25
233	1.30661	-0.00685	0.32781	0.0746	-0.78475	0.105269	-0.105269	Cryo	HSC70	HSP70	1	0	0.309	0.35
234	0	-1.88037	0	0	1	0	0	Cryo	HSC70	HSP70	1	0	0.35	0.35
235	4.30072	0.00269	0.00621	6e-05	-0.99365	0.00276656	-0.00276656	Cryo	HSC70	HSP70	1	0	0.364	0.35
236	0	-1.88037	0	0	1	0	0	Cryo	HSC70	HSP70	1	0	0.386	0.35
237	0	-1.88037	0	0	1	0	0	Cryo	HSC70	HSP70	1	0	0.391	0.35
238	4.47373	0.00323	0.00523	5e-05	-0.99453	0.00238211	-0.00238211	Cryo	HSC70	HSP70	1	0	0.382	0.35
239	0	-2.13964	0	0	1	0	0	Cryo	HSC70	HSP70	1	0	0.387	0.35
240	0.69803	0.10021	-0.38264	0.11372	0.73595	0.133152	0.133152	Cryo	HSC70	HSP70	1	0	0.374	0.35
241	5.51685	0.00126	0.00372	6e-05	-0.99399	0.00261799	-0.00261799	Cryo	HSC70	HSP70	1	0	0.363	0.35
242	0	-2.13964	0	0	1	0	0	Cryo	HSC70	HSP70	1	0	0.367	0.35
243	0	-1.88037	0	0	1	0	0	Cryo	HSC70	HSP70	1	0	0.352	0.35
244	4.32692	0.00633	0.01368	0.0003	-0.9862	0.006035	-0.006035	Cryo	HSC70	HSP70	1	0	0.31	0.35
245	1	0	0	0	1	0	0	Cryo	HSC70	HSP70	1	0	0.282	0.25
246	1	0	0	0	1	0	0	Cryo	HSC70	HSP70	1	0	0.266	0.25
247	1	0	0	0	1	0	0	Cryo	HSC70	HSP70	1	0	0.238	0.25
248	3.69049	0.007	0.01321	0.00036	-0.98481	0.00664755	-0.00664755	Cryo	HSC70	HSP70	1	0	0.222	0.25
249	0.46623	0.23526	-0.26104	0.07553	0.78345	0.105989	0.105989	Cryo	HSC70	HSP70	1	0	0.21	0.25
250	4.21582	0.00654	0.00765	9e-05	-0.99243	0.00330012	-0.00330012	Cryo	HSC70	HSP70	1	0	0.194	0.15
251	0.46395	0.23784	-0.2611	0.07519	0.78393	0.105723	0.105723	Cryo	HSC70	HSP70	1	0	0.191	0.15
252	4.39846	0.00025	0.00587	5e-05	-0.9943	0.00248256	-0.00248256	Cryo	HSC70	HSP70	1	0	0.186	0.15
253	0	-2.57456	0	0	1	0	0	Cryo	HSC70	HSP70	1	0	0.191	0.15
254	5.51432	0.00139	0.00375	6e-05	-0.99392	0.00264857	-0.00264857	Cryo	HSC70	HSP70	1	0	0.179	0.15
255	0.46395	0.23784	-0.2611	0.07519	0.78393	0.105723	0.105723	Cryo	HSC70	HSP70	1	0	0.186	0.15
256	0	-2.92991	0	0	1	0	0	Cryo	HSC70	HSP70	1	0	0.19	0.15
257	1	0	0	0	1	0	0	Cryo	HSC70	HSP70	1	0	0.172	0.15
258	0.713	0.04677	-0.32266	0.08927	0.7651	0.116282	0.116282	Cryo	HSC70	HSP70	1	0	0.153	0.15
259	0.48678	0.60531	-0.06126	0.004	0.94958	0.0224684	0.0224684	Cryo	HSC70	HSP70	1	0	0.136	0.15
260	2.41311	0.06951	0.1079	0.00967	-0.92168	0.0354198	-0.0354198	Cryo	HSC70	HSP70	1	0	0.116	0.15
261	0.36862	0.3505	-0.25868	0.08324	0.77295	0.111849	0.111849	Cryo	HSC70	HSP70	1	0	0.108	0.15
262	1.51511	0.07906	0.16071	0.01804	-0.89315	0.0490756	-0.0490756	Cryo	HSC70	HSP70	1	0	0.093	0.05
263	4.9364	0.00126	0.00712	0.00012	-0.9912	0.00383871	-0.00383871	Cryo	HSC70	HSP70	1	0	0.086	0.05
264	0.37983	0.48191	-0.15406	0.03025	0.86193	0.064528	0.064528	Cryo	HSC70	HSP70	1	0	0.085	0.05
265	0.71299	0.04656	-0.3225	0.0892	0.76519	0.116231	0.116231	Cryo	HSC70	HSP70	1	0	0.08	0.05
266	3.91772	0.0096	0.02235	0.00087	-0.97645	0.01035	-0.01035	Cryo	HSC70	HSP70	1	0	0.076	0.05
267	0.36821	0.35237	-0.2586	0.08327	0.77292	0.111865	0.111865	Cryo	HSC70	HSP70	1	0	0.078	0.05
268	0	-2.37163	0	0	1	0	0	Cryo	HSC70	HSP70	1	0	0.077	0.05
269	4.7567	0.00025	9e-05	0	-0.99989	4.78e-05	-4.78e-05	Cryo	HSC70	HSP70	1	0	0.065	0.05
270	0.46395	0.23784	-0.2611	0.07519	0.78393	0.105723	0.105723	Cryo	HSC70	HSP70	1	0	0.062	0.05
271	0.37983	0.48191	-0.15406	0.03025	0.86193	0.064528	0.064528	Cryo	HSC70	HSP70	1	0	0.058	0.05
272	4.37796	0.00264	0.01344	0.00027	-0.9868	0.00577086	-0.00577086	Cryo	HSC70	HSP70	1	0	0.05	0.05
273	0.71299	0.04656	-0.3225	0.0892	0.76519	0.116231	0.116231	Cryo	HSC70	HSP70	1	0	0.048	0.05
274	1	0	0	0	1	0	0	Cryo	HSC70	HSP70	1	0	0.047	0.05
275	1	0	0	0	1	0	0	Cryo	HSC70	HSP70	1	0	0.049	0.05
276	1	0	0	0	1	0	0	Cryo	HSC70	HSP70	1	0	0.053	0.05
277	1	0	0	0	1	0	0	Cryo	HSC70	HSP70	1	0	0.057	0.05
278	1	0	0	0	1	0	0	Cryo	HSC70	HSP70	1	0	0.061	0.05
279	1	0	0	0	1	0	0	Cryo	HSC70	HSP70	1	0	0.064	0.05
280	1	0	0	0	1	0	0	Cryo	HSC70	HSP70	1	0	0.067	0.05
281	0	-2.58101	0	0	1	0	0	Cryo	HSC70	HSP70	1	0	0.07	0.05
282	0.37664	0.35028	-0.26387	0.08537	0.77014	0.11343	0.11343	Cryo	HSC70	HSP70	1	0	0.061	0.05
283	1.7896	0.02008	0.17074	0.01912	-0.89002	0.0506002	-0.0506002	Cryo	HSC70	HSP70	1	0	0.046	0.05
284	1.86218	-0.08236	-0.3871	0.10052	0.75121	0.124239	0.124239	Cryo	HSC70	HSP70	1	0	0.039	0.05
285	4.61889	0.0023	0.01003	0.00019	-0.9889	0.00484762	-0.00484762	Cryo	HSC70	HSP70	1	0	0.037	0.05
286	0.36862	0.3505	-0.25868	0.08324	0.77295	0.111849	0.111849	Cryo	HSC70	HSP70	1	0	0.038	0.05
287	0.88761	0.03475	-0.2541	0.05007	0.82295	0.0846265	0.0846265	Cryo	HSC70	HSP70	1	0	0.036	0.05
288	0.36862	0.3505	-0.25868	0.08324	0.77295	0.111849	0.111849	Cryo	HSC70	HSP70	1	0	0.034	0.05
289	2.41311	0.06951	0.1079	0.00967	-0.92168	0.0354198	-0.0354198	Cryo	HSC70	HSP70	1	0	0.03	0.05
290	1.93238	0.01637	0.14608	0.01952	-0.88889	0.051152	-0.051152	Cryo	HSC70	HSP70	1	0	0.029	0.05
291	5.47189	0.00077	0.00119	0	-0.9985	0.000651931	-0.000651931	Cryo	HSC70	HSP70	1	0	0.031	0.05
292	0.88172	0.0406	-0.37611	0.12491	0.72376	0.140405	0.140405	Cryo	HSC70	HSP70	1	0	0.041	0.05
293	0.37648	0.35199	-0.26393	0.08543	0.77007	0.11347	0.11347	Cryo	HSC70	HSP70	1	0	0.052	0.05
294	3.42289	0.01915	0.0222	0.00054	-0.98155	0.00808757	-0.00808757	Cryo	HSC70	HSP70	1	0	0.059	0.05
295	0	-2.57456	0	0	1	0	0	Cryo	HSC70	HSP70	1	0	0.074	0.05
296	5.23031	0.0024	0.00509	9e-05	-0.99228	0.00336576	-0.00336576	Cryo	HSC70	HSP70	1	0	0.075	0.05
297	0.3757	0.30431	0.74126	0.67464	-0.41144	0.385693	-0.385693	Cryo	HSC70	HSP70	1	0	0.085	0.05
298	0.37648	0.35199	-0.26393	0.08543	0.77007	0.11347	0.11347	Cryo	HSC70	HSP70	1	0	0.09	0.05
299	5.38749	0.00092	0.00434	6e-05	-0.99386	0.00267479	-0.00267479	Cryo	HSC70	HSP70	1	0	0.091	0.05
300	3.81268	-0.00967	-0.04798	0.00327	0.95442	0.0202605	0.0202605	Cryo	HSC70	HSP70	1	0	0.101	0.15
301	0.37648	0.35199	-0.26393	0.08543	0.77007	0.11347	0.11347	Cryo	HSC70	HSP70	1	0	0.126	0.15
302	2.41311	0.06951	0.1079	0.00967	-0.92168	0.0354198	-0.0354198	Cryo	HSC70	HSP70	1	0	0.142	0.15
303	0.46913	0.23069	-0.26182	0.07647	0.78214	0.106716	0.106716	Cryo	HSC70	HSP70	1	0	0.175	0.15
304	1.93238	0.01637	0.14608	0.01952	-0.88889	0.051152	-0.051152	Cryo	HSC70	HSP70	1	0	0.203	0.25
305	0.37983	0.48191	-0.15406	0.03025	0.86193	0.064528	0.064528	Cryo	HSC70	HSP70	1	0	0.256	0.25
306	0.46913	0.23069	-0.26182	0.07647	0.78214	0.106716	0.106716	Cryo	HSC70	HSP70	1	0	0.292	0.25
307	5.10457	0.00286	0.00585	0.0001	-0.99222	0.00339202	-0.00339202	Cryo	HSC70	HSP70	1	0	0.322	0.35
308	0.88761	0.03475	-0.2541	0.05007	0.82295	0.0846265	0.0846265	Cryo	HSC70	HSP70	1	0	0.411	0.45
309	0.3757	0.30431	0.74126	0.67464	-0.41144	0.385693	-0.385693	Cryo	HSC70	HSP70	1	0	0.519	0.55
310	4.14859	0.00055	0.00832	0.0001	-0.99198	0.00349708	-0.00349708	Cryo	HSC70	HSP70	1	0	0.587	0.55
311	0.37648	0.35199	-0.26393	0.08543	0.77007	0.11347	0.11347	Cryo	HSC70	HSP70	1	0	0.756	0.75
312	0	-2.57456	0	0	1	0	0	Cryo	HSC70	HSP70	1	0	0.865	0.85
313	0.50409	0.56381	-0.06835	0.00413	0.94878	0.0228345	0.0228345	Cryo	HSC70	HSP70	1	0	0.895	0.85
314	0	-2.92954	0	0	1	0	0	Cryo	HSC70	HSP70	1	0	0.922	0.95
315	0	-2.92954	0	0	1	0	0	Cryo	HSC70	HSP70	1	0	0.925	0.95
316	0.43855	0.22024	0.68475	0.40306	-0.52551	0.279419	-0.279419	Cryo	HSC70	HSP70	1	0	0.912	0.95
317	1	0	0	0	1	0	0	Cryo	HSC70	HSP70	1	0	0.896	0.85
318	1	0	0	0	1	0	0	Cryo	HSC70	HSP70	1	0	0.894	0.85
319	1	0	0	0	1	0	0	Cryo	HSC70	HSP70	1	0	0.877	0.85
320	1	0	0	0	1	0	0	Cryo	HSC70	HSP70	1	0	0.865	0.85
321	1	0	0	0	1	0	0	Cryo	HSC70	HSP70	1	0	0.824	0.85
322	1	0	0	0	1	0	0	Cryo	HSC70	HSP70	1	0	0.785	0.75
323	1	0	0	0	1	0	0	Cryo	HSC70	HSP70	1	0	0.746	0.75
324	1	0	0	0	1	0	0	Cryo	HSC70	HSP70	1	0	0.708	0.75
325	1	0	0	0	1	0	0	Cryo	HSC70	HSP70	1	0	0.67	0.65
326	1	0	0	0	1	0	0	Cryo	HSC70	HSP70	1	0	0.633	0.65
327	1	0	0	0	1	0	0	Cryo	HSC70	HSP70	1	0	0.601	0.65
328	1	0	0	0	1	0	0	Cryo	HSC70	HSP70	1	0	0.577	0.55
329	1	0	0	0	1	0	0	Cryo	HSC70	HSP70	1	0	0.5	0.55
330	1	0	0	0	1	0	0	Cryo	HSC70	HSP70	1	0	0.442	0.45
331	1	0	0	0	1	0	0	Cryo	HSC70	HSP70	1	0	0.393	0.35
332	1	0	0	0	1	0	0	Cryo	HSC70	HSP70	1	0	0.351	0.35
333	1	0	0	0	1	0	0	Cryo	HSC70	HSP70	1	0	0.32	0.35
334	1	0	0	0	1	0	0	Cryo	HSC70	HSP70	1	0	0.22	0.25
335	1	0	0	0	1	0	0	Cryo	HSC70	HSP70	1	0	0.184	0.15
336	1	0	0	0	1	0	0	Cryo	HSC70	HSP70	1	0	0.153	0.15
337	1	0	0	0	1	0	0	Cryo	HSC70	HSP70	1	0	0.144	0.15
338	1	0	0	0	1	0	0	Cryo	HSC70	HSP70	1	0	0.136	0.15
339	1	0	0	0	1	0	0	Cryo	HSC70	HSP70	1	0	0.112	0.15
340	1	0	0	0	1	0	0	Cryo	HSC70	HSP70	1	0	0.091	0.05
341	1	0	0	0	1	0	0	Cryo	HSC70	HSP70	1	0	0.073	0.05
342	1	0	0	0	1	0	0	Cryo	HSC70	HSP70	1	0	0.068	0.05
343	1	0	0	0	1	0	0	Cryo	HSC70	HSP70	1	0	0.064	0.05
344	1	0	0	0	1	0	0	Cryo	HSC70	HSP70	1	0	0.062	0.05
345	1	0	0	0	1	0	0	Cryo	HSC70	HSP70	1	0	0.062	0.05
346	1	0	0	0	1	0	0	Cryo	HSC70	HSP70	1	0	0.061	0.05
347	1	0	0	0	1	0	0	Cryo	HSC70	HSP70	1	0	0.051	0.05
348	1	0	0	0	1	0	0	Cryo	HSC70	HSP70	1	0	0.043	0.05
349	1	0	0	0	1	0	0	Cryo	HSC70	HSP70	1	0	0.038	0.05
350	1	0	0	0	1	0	0	Cryo	HSC70	HSP70	1	0	0.036	0.05
351	1	0	0	0	1	0	0	Cryo	HSC70	HSP70	1	0	0.033	0.05
352	1	0	0	0	1	0	0	Cryo	HSC70	HSP70	1	0	0.029	0.05
353	1	0	0	0	1	0	0	Cryo	HSC70	HSP70	1	0	0.025	0.05
354	1	0	0	0	1	0	0	Cryo	HSC70	HSP70	1	0	0.023	0.05
355	1	0	0	0	1	0	0	Cryo	HSC70	HSP70	1	0	0.02	0.05
356	1	0	0	0	1	0	0	Cryo	HSC70	HSP70	1	0	0.018	0.05
357	1	0	0	0	1	0	0	Cryo	HSC70	HSP70	1	0	0.016	0.05
358	1	0	0	0	1	0	0	Cryo	HSC70	HSP70	1	0	0.01	0.05
359	1	0	0	0	1	0	0	Cryo	HSC70	HSP70	1	0	0.008	0.05
360	1	0	0	0	1	0	0	Cryo	HSC70	HSP70	1	0	0.006	0.05
361	5.34045	0.00182	0.00456	6e-05	-0.99375	0.00272286	-0.00272286	Cryo	HSC70	HSP70	1	0	0.004	0.05
362	4.42443	0.00469	0.01283	0.00024	-0.98769	0.00537934	-0.00537934	Cryo	HSC70	HSP70	1	0	0.006	0.05
363	5.61198	0.00122	0.00332	3e-05	-0.99529	0.00205036	-0.00205036	Cryo	HSC70	HSP70	1	0	0.009	0.05
364	0.46623	0.23526	-0.26104	0.07553	0.78345	0.105989	0.105989	Cryo	HSC70	HSP70	1	0	0.019	0.05
365	1.16899	0.01853	-0.28744	0.05366	0.81681	0.087879	0.087879	Cryo	HSC70	HSP70	1	0	0.027	0.05
366	0.37649	0.35193	-0.26394	0.08544	0.77006	0.113475	0.113475	Cryo	HSC70	HSP70	1	0	0.038	0.05
367	0	-2.92991	0	0	1	0	0	Cryo	HSC70	HSP70	1	0	0.044	0.05
368	0.50047	0.56257	-0.07059	0.00525	0.94226	0.0258292	0.0258292	Cryo	HSC70	HSP70	1	0	0.039	0.05
369	5.3447	0.00078	0.00451	6e-05	-0.9938	0.00270101	-0.00270101	Cryo	HSC70	HSP70	1	0	0.032	0.05
370	5.65157	0.00113	0.00318	3e-05	-0.99565	0.0018933	-0.0018933	Cryo	HSC70	HSP70	1	0	0.03	0.05
371	3.81125	-0.00778	-0.0476	0.00323	0.95469	0.0201376	0.0201376	Cryo	HSC70	HSP70	1	0	0.033	0.05
372	0.88172	0.0406	-0.37611	0.12491	0.72376	0.140405	0.140405	Cryo	HSC70	HSP70	1	0	0.042	0.05
373	0.37648	0.35199	-0.26393	0.08543	0.77007	0.11347	0.11347	Cryo	HSC70	HSP70	1	0	0.052	0.05
374	5.01047	0.00308	0.00657	0.00014	-0.99056	0.00411921	-0.00411921	Cryo	HSC70	HSP70	1	0	0.058	0.05
375	0.36822	0.35231	-0.25861	0.08327	0.77291	0.111871	0.111871	Cryo	HSC70	HSP70	1	0	0.073	0.05
376	0.37648	0.35199	-0.26393	0.08543	0.77007	0.11347	0.11347	Cryo	HSC70	HSP70	1	0	0.082	0.05
377	0.49001	0.6064	-0.05913	0.00375	0.95118	0.0217373	0.0217373	Cryo	HSC70	HSP70	1	0	0.086	0.05
378	1.7896	0.02008	0.17074	0.01912	-0.89002	0.0506002	-0.0506002	Cryo	HSC70	HSP70	1	0	0.088	0.05
379	1	0	0	0	1	0	0	Cryo	HSC70	HSP70	1	0	0.097	0.05
380	1	0	0	0	1	0	0	Cryo	HSC70	HSP70	1	0	0.105	0.15
381	1	0	0	0	1	0	0	Cryo	HSC70	HSP70	1	0	0.113	0.15
382	1	0	0	0	1	0	0	Cryo	HSC70	HSP70	1	0	0.121	0.15
383	0.46395	0.23784	-0.2611	0.07519	0.78393	0.105723	0.105723	Cryo	HSC70	HSP70	1	0	0.129	0.15
384	0	-2.92991	0	0	1	0	0	Cryo	HSC70	HSP70	1	0	0.134	0.15
385	0	-2.58101	0	0	1	0	0	Cryo	HSC70	HSP70	1	0	0.12	0.15
386	2.1055	-0.07334	-0.33347	0.10575	0.74504	0.12782	0.12782	Cryo	HSC70	HSP70	1	0	0.062	0.05
387	4.89588	0.00333	0.00741	0.00013	-0.99087	0.00398332	-0.00398332	Cryo	HSC70	HSP70	1	0	0.033	0.05
388	1.50635	0.08	0.1623	0.01864	-0.8914	0.0499274	-0.0499274	Cryo	HSC70	HSP70	1	0	0.023	0.05
389	5.50355	0.0014	0.00377	6e-05	-0.99376	0.00271849	-0.00271849	Cryo	HSC70	HSP70	1	0	0.018	0.05
390	4.61889	0.0023	0.01003	0.00019	-0.9889	0.00484762	-0.00484762	Cryo	HSC70	HSP70	1	0	0.017	0.05
391	0.45147	0.21375	0.70371	0.47602	-0.49023	0.3096	-0.3096	Cryo	HSC70	HSP70	1	0	0.019	0.05
392	0.37983	0.48191	-0.15406	0.03025	0.86193	0.064528	0.064528	Cryo	HSC70	HSP70	1	0	0.02	0.05
393	5.79312	0.00093	0.00271	2e-05	-0.99665	0.00145733	-0.00145733	Cryo	HSC70	HSP70	1	0	0.018	0.05
394	5.08336	0.00175	0.00222	1e-05	-0.997	0.00130484	-0.00130484	Cryo	HSC70	HSP70	1	0	0.021	0.05
395	1	0	0	0	1	0	0	Cryo	HSC70	HSP70	1	0	0.03	0.05
396	1	0	0	0	1	0	0	Cryo	HSC70	HSP70	1	0	0.043	0.05
397	1	0	0	0	1	0	0	Cryo	HSC70	HSP70	1	0	0.051	0.05
398	1	0	0	0	1	0	0	Cryo	HSC70	HSP70	1	0	0.055	0.05
399	1	0	0	0	1	0	0	Cryo	HSC70	HSP70	1	0	0.063	0.05
400	1	0	0	0	1	0	0	Cryo	HSC70	HSP70	1	0	0.075	0.05
401	1	0	0	0	1	0	0	Cryo	HSC70	HSP70	1	0	0.08	0.05
402	1	0	0	0	1	0	0	Cryo	HSC70	HSP70	1	0	0.08	0.05
403	1	0	0	0	1	0	0	Cryo	HSC70	HSP70	1	0	0.084	0.05
404	1	0	0	0	1	0	0	Cryo	HSC70	HSP70	1	0	0.092	0.05
405	0.36822	0.35231	-0.25861	0.08327	0.77291	0.111871	0.111871	Cryo	HSC70	HSP70	1	0	0.105	0.15
406	1	0	0	0	1	0	0	Cryo	HSC70	HSP70	1	0	0.113	0.15
407	1	0	0	0	1	0	0	Cryo	HSC70	HSP70	1	0	0.123	0.15
408	1	0	0	0	1	0	0	Cryo	HSC70	HSP70	1	0	0.123	0.15
409	1	0	0	0	1	0	0	Cryo	HSC70	HSP70	1	0	0.125	0.15
410	1	0	0	0	1	0	0	Cryo	HSC70	HSP70	1	0	0.128	0.15
411	1	0	0	0	1	0	0	Cryo	HSC70	HSP70	1	0	0.121	0.15
412	0.88761	0.03475	-0.2541	0.05007	0.82295	0.0846265	0.0846265	Cryo	HSC70	HSP70	1	0	0.116	0.15
413	0.37648	0.35199	-0.26393	0.08543	0.77007	0.11347	0.11347	Cryo	HSC70	HSP70	1	0	0.112	0.15
414	6.14696	0.00066	0.0018	1e-05	-0.99721	0.00121338	-0.00121338	Cryo	HSC70	HSP70	1	0	0.103	0.15
415	0.36861	0.35057	-0.25867	0.08324	0.77296	0.111843	0.111843	Cryo	HSC70	HSP70	1	0	0.103	0.15
416	0.37983	0.48191	-0.15406	0.03025	0.86193	0.064528	0.064528	Cryo	HSC70	HSP70	1	0	0.098	0.05
417	0.37662	0.35035	-0.26386	0.08537	0.77015	0.113425	0.113425	Cryo	HSC70	HSP70	1	0	0.089	0.05
418	0.46623	0.23526	-0.26104	0.07553	0.78345	0.105989	0.105989	Cryo	HSC70	HSP70	1	0	0.073	0.05
419	0.37648	0.35199	-0.26393	0.08543	0.77007	0.11347	0.11347	Cryo	HSC70	HSP70	1	0	0.054	0.05
420	5.12971	0.00104	0.00581	9e-05	-0.99242	0.00330449	-0.00330449	Cryo	HSC70	HSP70	1	0	0.023	0.05
421	1.92788	0.01649	0.14676	0.02007	-0.88734	0.0519099	-0.0519099	Cryo	HSC70	HSP70	1	0	0.011	0.05
422	4.66559	0.00124	0.00986	0.00018	-0.98941	0.0046237	-0.0046237	Cryo	HSC70	HSP70	1	0	0.005	0.05
423	4.3013	0.00192	0.01479	0.00036	-0.98488	0.00661668	-0.00661668	Cryo	HSC70	HSP70	1	0	0.002	0.05
424	5.35923	0.00125	0.00147	1e-05	-0.99797	0.000882514	-0.000882514	Cryo	HSC70	HSP70	1	0	0.001	0.05
425	4.85877	0.00211	0.00287	2e-05	-0.99647	0.00153577	-0.00153577	Cryo	HSC70	HSP70	1	0	0.001	0.05
426	4.1956	0.00214	0.01663	0.00042	-0.98369	0.00714174	-0.00714174	Cryo	HSC70	HSP70	1	0	0.002	0.05
427	0.43684	0.22208	0.68572	0.5418	-0.46169	0.33565	-0.33565	Cryo	HSC70	HSP70	1	0	0.003	0.05
428	2.11155	-0.07307	-0.33183	0.08393	0.77204	0.11236	0.11236	Cryo	HSC70	HSP70	1	0	0.004	0.05
429	4.65637	0.005	0.00972	0.00017	-0.9895	0.0045842	-0.0045842	Cryo	HSC70	HSP70	1	0	0.006	0.05
430	0.46676	0.23335	-0.26186	0.07609	0.78267	0.106421	0.106421	Cryo	HSC70	HSP70	1	0	0.011	0.05
431	0.37983	0.48191	-0.15406	0.03025	0.86193	0.064528	0.064528	Cryo	HSC70	HSP70	1	0	0.015	0.05
432	1	0	0	0	1	0	0	Cryo	HSC70	HSP70	1	0	0.016	0.05
433	1	0	0	0	1	0	0	Cryo	HSC70	HSP70	1	0	0.014	0.05
434	1	0	0	0	1	0	0	Cryo	HSC70	HSP70	1	0	0.013	0.05
435	0.46623	0.23526	-0.26104	0.07553	0.78345	0.105989	0.105989	Cryo	HSC70	HSP70	1	0	0.015	0.05
436	1.51707	0.08323	0.15462	0.01665	-0.89732	0.0470527	-0.0470527	Cryo	HSC70	HSP70	1	0	0.015	0.05
437	0.50047	0.56257	-0.07059	0.00525	0.94226	0.0258292	0.0258292	Cryo	HSC70	HSP70	1	0	0.017	0.05
438	5.17135	0.00232	0.00552	8e-05	-0.993	0.00305075	-0.00305075	Cryo	HSC70	HSP70	1	0	0.018	0.05
439	0.36861	0.35057	-0.25867	0.08324	0.77296	0.111843	0.111843	Cryo	HSC70	HSP70	1	0	0.03	0.05
440	0	-2.58101	0	0	1	0	0	Cryo	HSC70	HSP70	1	0	0.037	0.05
441	0.36821	0.35237	-0.2586	0.08327	0.77292	0.111865	0.111865	Cryo	HSC70	HSP70	1	0	0.035	0.05
442	3.53738	0.01625	0.01912	0.0004	-0.98408	0.0069696	-0.0069696	Cryo	HSC70	HSP70	1	0	0.029	0.05
443	0.37983	0.48191	-0.15406	0.03025	0.86193	0.064528	0.064528	Cryo	HSC70	HSP70	1	0	0.028	0.05
444	0.46676	0.23335	-0.26186	0.07609	0.78267	0.106421	0.106421	Cryo	HSC70	HSP70	1	0	0.024	0.05
445	4.84554	0.00042	0.00311	2e-05	-0.99617	0.00166654	-0.00166654	Cryo	HSC70	HSP70	1	0	0.019	0.05
446	0.78214	0.05654	-0.24023	0.04514	0.83175	0.0800072	0.0800072	Cryo	HSC70	HSP70	1	0	0.018	0.05
447	0.77063	0.03361	0.27481	0.08741	-0.7675	0.114922	-0.114922	Cryo	HSC70	HSP70	1	0	0.017	0.05
448	4.70635	0.00027	9e-05	0	-0.99989	4.78e-05	-4.78e-05	Cryo	HSC70	HSP70	1	0	0.016	0.05
449	0.50047	0.56257	-0.07059	0.00525	0.94226	0.0258292	0.0258292	Cryo	HSC70	HSP70	1	0	0.018	0.05
450	4.84554	0.00042	0.00311	2e-05	-0.99617	0.00166654	-0.00166654	Cryo	HSC70	HSP70	1	0	0.019	0.05
451	0.88172	0.0406	-0.37611	0.12491	0.72376	0.140405	0.140405	Cryo	HSC70	HSP70	1	0	0.025	0.05
452	5.08285	0.00294	0.00597	0.0001	-0.99193	0.00351898	-0.00351898	Cryo	HSC70	HSP70	1	0	0.032	0.05
453	0	-2.57456	0	0	1	0	0	Cryo	HSC70	HSP70	1	0	0.051	0.05
454	0	-2.92954	0	0	1	0	0	Cryo	HSC70	HSP70	1	0	0.054	0.05
455	3.53738	0.01625	0.01912	0.0004	-0.98408	0.0069696	-0.0069696	Cryo	HSC70	HSP70	1	0	0.032	0.05
456	0.37648	0.35199	-0.26393	0.08543	0.77007	0.11347	0.11347	Cryo	HSC70	HSP70	1	0	0.033	0.05
457	3.53738	0.01625	0.01912	0.0004	-0.98408	0.0069696	-0.0069696	Cryo	HSC70	HSP70	1	0	0.031	0.05
458	5.76479	0.00096	0.0028	4e-05	-0.99506	0.00215073	-0.00215073	Cryo	HSC70	HSP70	1	0	0.032	0.05
459	0.37983	0.48191	-0.15406	0.03025	0.86193	0.064528	0.064528	Cryo	HSC70	HSP70	1	0	0.039	0.05
460	0.45336	0.21182	0.70277	0.46265	-0.49639	0.304177	-0.304177	Cryo	HSC70	HSP70	1	0	0.044	0.05
461	0.48678	0.60531	-0.06126	0.004	0.94958	0.0224684	0.0224684	Cryo	HSC70	HSP70	1	0	0.046	0.05
462	4.80853	0.00299	0.00332	3e-05	-0.99592	0.00177555	-0.00177555	Cryo	HSC70	HSP70	1	0	0.047	0.05
463	0	-2.58101	0	0	1	0	0	Cryo	HSC70	HSP70	1	0	0.063	0.05
464	0.374	0.52589	-0.14458	0.02573	0.87255	0.0592097	0.0592097	Cryo	HSC70	HSP70	1	0	0.064	0.05
465	0.45185	0.2386	-0.25434	0.06186	0.80358	0.0949709	0.0949709	Cryo	HSC70	HSP70	1	0	0.062	0.05
466	0.37649	0.35192	-0.26394	0.08544	0.77006	0.113475	0.113475	Cryo	HSC70	HSP70	1	0	0.059	0.05
467	0.37648	0.35199	-0.26393	0.08543	0.77007	0.11347	0.11347	Cryo	HSC70	HSP70	1	0	0.05	0.05
468	4.14859	0.00055	0.00832	0.0001	-0.99198	0.00349708	-0.00349708	Cryo	HSC70	HSP70	1	0	0.036	0.05
469	0.50409	0.56381	-0.06835	0.00413	0.94878	0.0228345	0.0228345	Cryo	HSC70	HSP70	1	0	0.031	0.05
470	4.96065	0.00308	0.007	0.00012	-0.99134	0.00377737	-0.00377737	Cryo	HSC70	HSP70	1	0	0.025	0.05
471	0.48902	2.49583	0.51195	0.2805	-0.59637	0.224484	-0.224484	Cryo	HSC70	HSP70	1	0	0.027	0.05
472	1.42172	-0.15688	0.29833	0.05401	-0.81623	0.0881874	-0.0881874	Cryo	HSC70	HSP70	1	0	0.028	0.05
473	0.36718	-0.02534	-0.26084	0.08492	0.77073	0.113098	0.113098	Cryo	HSC70	HSP70	1	0	0.032	0.05
474	1	0	0	0	1	0	0	Cryo	HSC70	HSP70	1	0	0.115	0.15
475	1	0	0	0	1	0	0	Cryo	HSC70	HSP70	1	0	0.115	0.15
476	1	0	0	0	1	0	0	Cryo	HSC70	HSP70	1	0	0.126	0.15
477	2.47493	-0.10074	0.14793	0.01999	-0.88757	0.0517974	-0.0517974	Cryo	HSC70	HSP70	1	0	0.159	0.15
478	0	-2.89847	0	0	1	0	0	Cryo	HSC70	HSP70	1	0	0.237	0.25
479	2.61157	-0.15279	0.12961	0.01688	-0.89663	0.0473867	-0.0473867	Cryo	HSC70	HSP70	1	0	0.256	0.25
480	0	-3.28987	0	0	1	0	0	Cryo	HSC70	HSP70	1	0	0.308	0.35
481	0	-2.89122	0	0	1	0	0	Cryo	HSC70	HSP70	1	0	0.314	0.35
482	0.4481	-0.12862	0.71716	0.51873	-0.47139	0.32662	-0.32662	Cryo	HSC70	HSP70	1	0	0.3	0.35
483	0.37501	-0.0215	-0.2658	0.08684	0.76824	0.114503	0.114503	Cryo	HSC70	HSP70	1	0	0.28	0.25
484	0.76086	-0.27712	-0.45845	0.2952	0.5869	0.231436	0.231436	Cryo	HSC70	HSP70	1	0	0.248	0.25
485	0.37907	3.289	0.41585	0.22039	-0.63874	0.194676	-0.194676	Cryo	HSC70	HSP70	1	0	0.22	0.25
486	0.4481	-0.12862	0.71716	0.51873	-0.47139	0.32662	-0.32662	Cryo	HSC70	HSP70	1	0	0.178	0.15
487	2.42688	-0.18555	0.11524	0.01084	-0.91706	0.0376022	-0.0376022	Cryo	HSC70	HSP70	1	0	0.125	0.15
488	2.47493	-0.10074	0.14793	0.01999	-0.88757	0.0517974	-0.0517974	Cryo	HSC70	HSP70	1	0	0.103	0.15
489	2.6179	-0.15034	0.12867	0.01653	-0.89769	0.0468736	-0.0468736	Cryo	HSC70	HSP70	1	0	0.095	0.05
490	2.49804	-0.16962	0.10579	0.01023	-0.91945	0.0364719	-0.0364719	Cryo	HSC70	HSP70	1	0	0.096	0.05
491	0.7674	-0.21518	-0.36157	0.1427	0.70562	0.151429	0.151429	Cryo	HSC70	HSP70	1	0	0.937	0.95
492	0.36719	-0.02547	-0.26086	0.08493	0.77073	0.113098	0.113098	Cryo	HSC70	HSP70	1	0	0.945	0.95
493	0.44871	-0.10386	-0.26035	0.06777	0.79462	0.0998405	0.0998405	Cryo	HSC70	HSP70	1	0	0.949	0.95
494	0	-3.28987	0	0	1	0	0	Cryo	HSC70	HSP70	1	0	0.962	0.95
495	0	-2.89122	0	0	1	0	0	Cryo	HSC70	HSP70	1	0	0.951	0.95
496	0	-3.28987	0	0	1	0	0	Cryo	HSC70	HSP70	1	0	0.908	0.95
497	2.43425	-0.18271	0.11415	0.01054	-0.91821	0.037058	-0.037058	Cryo	HSC70	HSP70	1	0	0.686	0.65
498	2.98545	-0.11605	0.09135	0.01011	-0.91989	0.0362641	-0.0362641	Cryo	HSC70	HSP70	1	0	0.229	0.25
499	2.80379	-0.06845	0.06607	0.00479	-0.94481	0.0246555	-0.0246555	Cryo	HSC70	HSP70	1	0	0.182	0.15
500	2.77933	-0.06718	0.06734	0.00513	-0.94289	0.025539	-0.025539	Cryo	HSC70	HSP70	1	0	0.165	0.15
501	2.48081	-0.10122	0.14715	0.01978	-0.88816	0.0515088	-0.0515088	Cryo	HSC70	HSP70	1	0	0.161	0.15
502	0.37905	3.28833	0.41436	0.21882	-0.63994	0.193861	-0.193861	Cryo	HSC70	HSP70	1	0	0.167	0.15
503	2.66154	-0.14204	0.12299	0.0145	-0.90414	0.0437643	-0.0437643	Cryo	HSC70	HSP70	1	0	0.168	0.15
504	0.76324	-0.27771	-0.45934	0.21462	0.64317	0.191674	0.191674	Cryo	HSC70	HSP70	1	0	0.18	0.15
505	0.49866	2.49873	0.52736	0.29273	-0.58848	0.230268	-0.230268	Cryo	HSC70	HSP70	1	0	0.195	0.15
506	0	-3.28987	0	0	1	0	0	Cryo	HSC70	HSP70	1	0	0.208	0.25
507	0.3256	0.14557	-0.21547	0.078	0.78003	0.107889	0.107889	Cryo	HSC70	HSP70	1	0	0.199	0.15
508	0	-2.89847	0	0	1	0	0	Cryo	HSC70	HSP70	1	0	0.177	0.15
509	2.10334	-0.01401	0.1592	0.02396	-0.877	0.0570004	-0.0570004	Cryo	HSC70	HSP70	1	0	0.089	0.05
510	2.66155	-0.14204	0.12299	0.0145	-0.90414	0.0437643	-0.0437643	Cryo	HSC70	HSP70	1	0	0.047	0.05
511	2.91428	-0.05746	0.0889	0.0091	-0.92399	0.0343327	-0.0343327	Cryo	HSC70	HSP70	1	0	0.03	0.05
512	0.76324	-0.27771	-0.45934	0.21462	0.64317	0.191674	0.191674	Cryo	HSC70	HSP70	1	0	0.025	0.05
513	0.44993	-0.13006	0.71639	0.50416	-0.47768	0.320863	-0.320863	Cryo	HSC70	HSP70	1	0	0.02	0.05
514	2.15465	-0.17812	0.18912	0.02726	-0.86886	0.0610502	-0.0610502	Cryo	HSC70	HSP70	1	0	0.006	0.05
515	2.8911	-0.11633	0.09747	0.01077	-0.91735	0.0374649	-0.0374649	Cryo	HSC70	HSP70	1	0	0.003	0.05
516	2.32146	-0.12232	0.1748	0.02345	-0.87828	0.056367	-0.056367	Cryo	HSC70	HSP70	1	0	0.003	0.05
517	2.15465	-0.17812	0.18912	0.02726	-0.86886	0.0610502	-0.0610502	Cryo	HSC70	HSP70	1	0	0.003	0.05
518	0.37402	-0.06775	0.74829	0.68933	-0.40639	0.391057	-0.391057	Cryo	HSC70	HSP70	1	0	0.004	0.05
519	2.54501	-0.03677	0.13194	0.01593	-0.89955	0.0459747	-0.0459747	Cryo	HSC70	HSP70	1	0	0.003	0.05
520	2.85173	-0.10715	0.09998	0.01228	-0.91175	0.0401242	-0.0401242	Cryo	HSC70	HSP70	1	0	0.004	0.05
521	2.19353	-0.26639	-0.31558	0.07583	0.78302	0.106227	0.106227	Cryo	HSC70	HSP70	1	0	0.006	0.05
522	0	-2.89847	0	0	1	0	0	Cryo	HSC70	HSP70	1	0	0.012	0.05
523	2.80587	-0.06743	0.06584	0.00475	-0.94507	0.024536	-0.024536	Cryo	HSC70	HSP70	1	0	0.012	0.05
524	0.44947	-0.1092	-0.2616	0.06767	0.79476	0.099764	0.099764	Cryo	HSC70	HSP70	1	0	0.015	0.05
525	0.46052	-0.10487	-0.26683	0.08148	0.77531	0.110525	0.110525	Cryo	HSC70	HSP70	1	0	0.017	0.05
526	0.85345	-0.32446	-0.49338	0.17829	0.67285	0.172082	0.172082	Cryo	HSC70	HSP70	1	0	0.017	0.05
527	2.34659	-0.16918	0.16124	0.02044	-0.88632	0.0524095	-0.0524095	Cryo	HSC70	HSP70	1	0	0.015	0.05
528	1.95494	-0.38447	0.20256	0.0344	-0.85287	0.0691172	-0.0691172	Cryo	HSC70	HSP70	1	0	0.015	0.05
529	0	-3.39951	0	0	1	0	0	Cryo	HSC70	HSP70	1	0	0.017	0.05
530	0.50255	-0.18566	-0.28504	0.0707	0.79032	0.102197	0.102197	Cryo	HSC70	HSP70	1	0	0.011	0.05
531	3.37239	-0.01958	0.05953	0.00322	-0.95478	0.0200967	-0.0200967	Cryo	HSC70	HSP70	1	0	0.004	0.05
532	2.66296	-0.1828	0.13379	0.01714	-0.89584	0.0477696	-0.0477696	Cryo	HSC70	HSP70	1	0	0.003	0.05
533	2.73582	-0.21232	-0.20671	0.05122	0.82095	0.0856833	0.0856833	Cryo	HSC70	HSP70	1	0	0.003	0.05
534	3.39845	-0.06201	0.05941	0.0035	-0.95284	0.02098	-0.02098	Cryo	HSC70	HSP70	1	0	0.004	0.05
535	0	-3.40804	0	0	1	0	0	Cryo	HSC70	HSP70	1	0	0.012	0.05
536	0.30054	-0.01885	-0.21782	0.0759	0.78293	0.106277	0.106277	Cryo	HSC70	HSP70	1	0	0.012	0.05
537	2.19488	0.05817	0.10781	0.00885	-0.92504	0.0338395	-0.0338395	Cryo	HSC70	HSP70	1	0	0.008	0.05
538	0.88338	1.76974	0.16429	0.0201	-0.88725	0.051954	-0.051954	Cryo	HSC70	HSP70	1	0	0.006	0.05
539	0.50888	-0.18111	-0.28804	0.07701	0.7814	0.107127	0.107127	Cryo	HSC70	HSP70	1	0	0.005	0.05
540	3.13063	-0.05636	0.05157	0.00287	-0.95729	0.0189565	-0.0189565	Cryo	HSC70	HSP70	1	0	0.002	0.05
541	3.16853	-0.08127	-0.12968	0.01625	0.89858	0.0464433	0.0464433	Cryo	HSC70	HSP70	1	0	0.002	0.05
542	0	-3.07834	0	0	1	0	0	Cryo	HSC70	HSP70	1	0	0.004	0.05
543	3.41314	-0.01759	0.05328	0.00297	-0.95654	0.0192969	-0.0192969	Cryo	HSC70	HSP70	1	0	0.003	0.05
544	51.9975	-1e-05	-0.00013	0	1	0	0	Cryo	HSC70	HSP70	1	0	0.002	0.05
545	0.34217	-0.04533	0.74283	0.69189	-0.40552	0.391988	-0.391988	Cryo	HSC70	HSP70	1	0	0.006	0.05
546	1.03815	-0.2735	0.50427	0.16475	-0.68482	0.164424	-0.164424	Cryo	HSC70	HSP70	1	0	0.008	0.05
547	0	-3.40804	0	0	1	0	0	Cryo	HSC70	HSP70	1	0	0.013	0.05
548	3.50719	-0.05423	0.05108	0.00202	-0.96412	0.0158689	-0.0158689	Cryo	HSC70	HSP70	1	0	0.005	0.05
549	3.03424	-0.04229	0.06539	0.00423	-0.94813	0.0231321	-0.0231321	Cryo	HSC70	HSP70	1	0	0.004	0.05
550	0.8009	-0.19902	0.5861	0.26276	-0.60823	0.215932	-0.215932	Cryo	HSC70	HSP70	1	0	0.006	0.05
551	0.87435	0.36474	-0.45554	0.18155	0.67005	0.173893	0.173893	Cryo	HSC70	HSP70	1	0	0.008	0.05
552	2.15464	-0.30034	0.21091	0.0339	-0.85391	0.0685879	-0.0685879	Cryo	HSC70	HSP70	1	0	0.011	0.05
553	1.667	-0.36557	-0.40473	0.11017	0.73996	0.130792	0.130792	Cryo	HSC70	HSP70	1	0	0.017	0.05
554	0.30616	-0.01869	-0.22153	0.08677	0.76833	0.114452	0.114452	Cryo	HSC70	HSP70	1	0	0.027	0.05
555	1.10938	-0.26564	-0.42322	0.14201	0.70629	0.151017	0.151017	Cryo	HSC70	HSP70	1	0	0.031	0.05
556	0	-3.28987	0	0	1	0	0	Cryo	HSC70	HSP70	1	0	0.036	0.05
557	1.12965	-0.39392	0.46233	0.17041	-0.67975	0.167651	-0.167651	Cryo	HSC70	HSP70	1	0	0.031	0.05
558	0.82388	-0.34187	-0.38997	0.10681	0.7438	0.128544	0.128544	Cryo	HSC70	HSP70	1	0	0.027	0.05
559	2.37305	-0.0655	0.14648	0.01876	-0.89104	0.0501028	-0.0501028	Cryo	HSC70	HSP70	1	0	0.024	0.05
560	0	-2.49996	0	0	1	0	0	Cryo	HSC70	HSP70	1	0	0.021	0.05
561	2.43425	-0.18271	0.11415	0.01055	-0.91821	0.037058	-0.037058	Cryo	HSC70	HSP70	1	0	0.009	0.05
562	2.98548	-0.11623	0.09137	0.01012	-0.91988	0.0362688	-0.0362688	Cryo	HSC70	HSP70	1	0	0.004	0.05
563	2.3871	-0.18635	0.16286	0.02277	-0.88007	0.0554828	-0.0554828	Cryo	HSC70	HSP70	1	0	0.003	0.05
564	2.48081	-0.10122	0.14715	0.01978	-0.88816	0.0515088	-0.0515088	Cryo	HSC70	HSP70	1	0	0.003	0.05
565	2.3871	-0.18635	0.16286	0.02277	-0.88007	0.0554828	-0.0554828	Cryo	HSC70	HSP70	1	0	0.005	0.05
566	0.46052	-0.10487	-0.26683	0.08148	0.77531	0.110525	0.110525	Cryo	HSC70	HSP70	1	0	0.008	0.05
567	1	0	0	0	1	0	0	Cryo	HSC70	HSP70	1	0	0.011	0.05
568	1	0	0	0	1	0	0	Cryo	HSC70	HSP70	1	0	0.015	0.05
569	1	0	0	0	1	0	0	Cryo	HSC70	HSP70	1	0	0.022	0.05
570	1	0	0	0	1	0	0	Cryo	HSC70	HSP70	1	0	0.024	0.05
571	1	0	0	0	1	0	0	Cryo	HSC70	HSP70	1	0	0.024	0.05
572	1	0	0	0	1	0	0	Cryo	HSC70	HSP70	1	0	0.023	0.05
573	1	0	0	0	1	0	0	Cryo	HSC70	HSP70	1	0	0.024	0.05
574	1	0	0	0	1	0	0	Cryo	HSC70	HSP70	1	0	0.03	0.05
575	0.46272	-0.10692	-0.26689	0.07835	0.77955	0.108156	0.108156	Cryo	HSC70	HSP70	1	0	0.036	0.05
576	0.50226	2.47759	0.52766	0.24159	-0.62306	0.20547	-0.20547	Cryo	HSC70	HSP70	1	0	0.041	0.05
577	0.46272	-0.10692	-0.26689	0.07835	0.77955	0.108156	0.108156	Cryo	HSC70	HSP70	1	0	0.044	0.05
578	0.36719	-0.02547	-0.26086	0.08493	0.77073	0.113098	0.113098	Cryo	HSC70	HSP70	1	0	0.046	0.05
579	1.79031	-0.35013	0.27616	0.05003	-0.82302	0.0845896	-0.0845896	Cryo	HSC70	HSP70	1	0	0.045	0.05
580	1.41441	-0.16622	0.3027	0.0556	-0.81358	0.0895997	-0.0895997	Cryo	HSC70	HSP70	1	0	0.047	0.05
581	0.36719	-0.02547	-0.26086	0.08493	0.77073	0.113098	0.113098	Cryo	HSC70	HSP70	1	0	0.054	0.05
582	51.8398	-1e-05	-0.00013	0	1	0	0	Cryo	HSC70	HSP70	1	0	0.056	0.05
583	0.37359	3.30315	0.40456	0.20163	-0.65341	0.184814	-0.184814	Cryo	HSC70	HSP70	1	0	0.088	0.05
584	0	-3.29028	0	0	1	0	0	Cryo	HSC70	HSP70	1	0	0.108	0.15
585	0	-2.89122	0	0	1	0	0	Cryo	HSC70	HSP70	1	0	0.107	0.15
586	1	0	0	0	1	0	0	Cryo	HSC70	HSP70	1	0	0.089	0.05
587	3.07545	-0.0574	0.07201	0.00532	-0.94186	0.0260136	-0.0260136	Cryo	HSC70	HSP70	1	0	0.071	0.05
588	2.79569	-0.13188	0.09173	0.00933	-0.92305	0.0347748	-0.0347748	Cryo	HSC70	HSP70	1	0	0.067	0.05
589	0.34592	-0.05762	-0.20989	0.05795	0.80977	0.0916383	0.0916383	Cryo	HSC70	HSP70	1	0	0.073	0.05
590	2.4404	-0.23355	-0.25672	0.05296	0.81799	0.087252	0.087252	Cryo	HSC70	HSP70	1	0	0.074	0.05
591	0.99182	-0.48434	-0.54138	0.1803	0.67111	0.173206	0.173206	Cryo	HSC70	HSP70	1	0	0.081	0.05
592	1	0	0	0	1	0	0	Cryo	HSC70	HSP70	1	0	0.094	0.05
593	1	0	0	0	1	0	0	Cryo	HSC70	HSP70	1	0	0.134	0.15
594	1	0	0	0	1	0	0	Cryo	HSC70	HSP70	1	0	0.143	0.15
595	1	0	0	0	1	0	0	Cryo	HSC70	HSP70	1	0	0.149	0.15
596	1	0	0	0	1	0	0	Cryo	HSC70	HSP70	1	0	0.15	0.15
597	3.00891	-0.13248	0.07994	0.00708	-0.93293	0.0301509	-0.0301509	Cryo	HSC70	HSP70	1	0	0.148	0.15
598	0.35051	-0.03404	-0.21303	0.06353	0.801	0.0963675	0.0963675	Cryo	HSC70	HSP70	1	0	0.163	0.15
599	0	-3.40804	0	0	1	0	0	Cryo	HSC70	HSP70	1	0	0.17	0.15
600	0.30616	-0.01869	-0.22153	0.08677	0.76833	0.114452	0.114452	Cryo	HSC70	HSP70	1	0	0.156	0.15
601	0.29511	3.76688	-0.12684	0.02284	0.87987	0.0555815	0.0555815	Cryo	HSC70	HSP70	1	0	0.121	0.15
602	3.26198	-0.06481	0.07081	0.00552	-0.94075	0.0265258	-0.0265258	Cryo	HSC70	HSP70	1	0	0.038	0.05
603	0.94545	1.62128	0.25453	0.04782	-0.82689	0.0825523	-0.0825523	Cryo	HSC70	HSP70	1	0	0.023	0.05
604	0.87901	0.3571	-0.45717	0.18456	0.66749	0.175555	0.175555	Cryo	HSC70	HSP70	1	0	0.013	0.05
605	2.92306	-0.0846	-0.16298	0.03078	0.86073	0.0651331	0.0651331	Cryo	HSC70	HSP70	1	0	0.005	0.05
606	0.86339	1.09639	0.33273	0.09754	-0.7548	0.122168	-0.122168	Cryo	HSC70	HSP70	1	0	0.003	0.05
607	1.06637	-0.28187	0.45155	0.17778	-0.67328	0.171804	-0.171804	Cryo	HSC70	HSP70	1	0	0.015	0.05
608	2.62311	-0.22479	-0.33957	0.11457	0.73501	0.133707	0.133707	Cryo	HSC70	HSP70	1	0	0.016	0.05
609	1.06814	-0.25408	0.48831	0.21037	-0.64648	0.189445	-0.189445	Cryo	HSC70	HSP70	1	0	0.024	0.05
610	0.36682	-0.02171	-0.26062	0.08485	0.77083	0.113041	0.113041	Cryo	HSC70	HSP70	1	0	0.037	0.05
611	2.2039	-0.26247	-0.31078	0.07356	0.78623	0.10445	0.10445	Cryo	HSC70	HSP70	1	0	0.045	0.05
612	0.44993	-0.13006	0.71639	0.50416	-0.47768	0.320863	-0.320863	Cryo	HSC70	HSP70	1	0	0.063	0.05
613	0.44993	-0.13006	0.71639	0.50416	-0.47768	0.320863	-0.320863	Cryo	HSC70	HSP70	1	0	0.076	0.05
614	2.80379	-0.06845	0.06607	0.00479	-0.94481	0.0246555	-0.0246555	Cryo	HSC70	HSP70	1	0	0.086	0.05
615	0	-2.89122	0	0	1	0	0	Cryo	HSC70	HSP70	1	0	0.114	0.15
616	2.8839	-0.04838	0.09059	0.00926	-0.92335	0.0346336	-0.0346336	Cryo	HSC70	HSP70	1	0	0.119	0.15
617	0	-3.29028	0	0	1	0	0	Cryo	HSC70	HSP70	1	0	0.136	0.15
618	0.46316	-0.11204	-0.26802	0.07909	0.77854	0.108719	0.108719	Cryo	HSC70	HSP70	1	0	0.133	0.15
619	0.48902	2.49583	0.51195	0.2805	-0.59637	0.224484	-0.224484	Cryo	HSC70	HSP70	1	0	0.127	0.15
620	0.36719	-0.02547	-0.26086	0.08493	0.77073	0.113098	0.113098	Cryo	HSC70	HSP70	1	0	0.12	0.15
621	0	-2.89122	0	0	1	0	0	Cryo	HSC70	HSP70	1	0	0.106	0.15
622	2.85173	-0.10715	0.09998	0.01228	-0.91175	0.0401242	-0.0401242	Cryo	HSC70	HSP70	1	0	0.047	0.05
623	2.441	-0.17415	0.15436	0.01913	-0.88999	0.0506149	-0.0506149	Cryo	HSC70	HSP70	1	0	0.026	0.05
624	1.54234	-0.3298	0.33235	0.07422	-0.78529	0.10497	-0.10497	Cryo	HSC70	HSP70	1	0	0.018	0.05
625	2.67131	-0.07492	0.12666	0.01525	-0.90172	0.0449283	-0.0449283	Cryo	HSC70	HSP70	1	0	0.003	0.05
626	0.51114	-0.1828	-0.28794	0.07883	0.77889	0.108524	0.108524	Cryo	HSC70	HSP70	1	0	0.002	0.05
627	1.93093	-0.33526	0.25942	0.06192	-0.80348	0.0950249	-0.0950249	Cryo	HSC70	HSP70	1	0	0.001	0.05
628	0.86339	1.09639	0.33273	0.09754	-0.7548	0.122168	-0.122168	Cryo	HSC70	HSP70	1	0	0.001	0.05
629	0.99271	-0.48491	-0.54145	0.1815	0.67008	0.173873	0.173873	Cryo	HSC70	HSP70	1	0	0.001	0.05
630	0.96688	-0.22015	0.47981	0.1555	-0.69333	0.15906	-0.15906	Cryo	HSC70	HSP70	1	0	0.001	0.05
631	1	0	0	0	1	0	0	Cryo	HSC70	HSP70	1	0	0.001	0.05
632	0.95154	-0.48414	-0.536	0.21751	0.64095	0.193176	0.193176	Cryo	HSC70	HSP70	1	0	0.001	0.05
633	3.38044	-0.0117	0.03723	0.00129	-0.97134	0.0126287	-0.0126287	Cryo	HSC70	HSP70	1	0	0.002	0.05
634	0.29174	-0.00966	-0.21196	0.06543	0.79811	0.0979372	0.0979372	Cryo	HSC70	HSP70	1	0	0.006	0.05
635	0.30117	0.32726	-0.21814	0.07612	0.78263	0.106444	0.106444	Cryo	HSC70	HSP70	1	0	0.006	0.05
636	6.82189	0.00104	0.00081	0	-0.99825	0.000760681	-0.000760681	Cryo	HSC70	HSP70	1	0	0.005	0.05
637	6.30134	0.00196	0.00138	0	-0.99826	0.000756331	-0.000756331	Cryo	HSC70	HSP70	1	0	0.006	0.05
638	1.42389	0.5466	0.32344	0.06349	-0.80107	0.0963295	-0.0963295	Cryo	HSC70	HSP70	1	0	0.009	0.05
639	2.15466	-0.30034	0.21091	0.0339	-0.85392	0.0685828	-0.0685828	Cryo	HSC70	HSP70	1	0	0.014	0.05
640	0.95066	-0.49119	-0.53572	0.21648	0.64174	0.192641	0.192641	Cryo	HSC70	HSP70	1	0	0.023	0.05
641	0.35813	-0.03381	-0.217	0.05749	0.81051	0.0912416	0.0912416	Cryo	HSC70	HSP70	1	0	0.036	0.05
642	0.30581	-0.01882	-0.2213	0.08685	0.76822	0.114514	0.114514	Cryo	HSC70	HSP70	1	0	0.042	0.05
643	0.82486	-0.2064	0.57634	0.23523	-0.62767	0.202269	-0.202269	Cryo	HSC70	HSP70	1	0	0.043	0.05
644	0.36718	-0.02534	-0.26084	0.08492	0.77073	0.113098	0.113098	Cryo	HSC70	HSP70	1	0	0.024	0.05
645	2.89018	-0.11615	0.09751	0.01077	-0.91734	0.0374697	-0.0374697	Cryo	HSC70	HSP70	1	0	0.01	0.05
646	2.15465	-0.17812	0.18912	0.02726	-0.86886	0.0610502	-0.0610502	Cryo	HSC70	HSP70	1	0	0.005	0.05
647	2.19295	-0.264	-0.31303	0.07462	0.78473	0.10528	0.10528	Cryo	HSC70	HSP70	1	0	0.003	0.05
648	2.79329	-0.10606	0.10431	0.0121	-0.91242	0.0398052	-0.0398052	Cryo	HSC70	HSP70	1	0	0.002	0.05
649	0.5906	0.03968	0.37536	0.12856	-0.71993	0.14271	-0.14271	Cryo	HSC70	HSP70	1	0	0.002	0.05
650	4.77887	0.00011	0.00017	0	-0.9998	8.69e-05	-8.69e-05	Cryo	HSC70	HSP70	1	0	0.002	0.05
651	2.66154	-0.14204	0.12299	0.0145	-0.90414	0.0437643	-0.0437643	Cryo	HSC70	HSP70	1	0	0.002	0.05
652	2.96965	-0.05886	0.08575	0.00881	-0.92522	0.033755	-0.033755	Cryo	HSC70	HSP70	1	0	0.003	0.05
653	0.48579	2.51632	0.51193	0.27878	-0.5975	0.223662	-0.223662	Cryo	HSC70	HSP70	1	0	0.008	0.05
654	3.17666	-0.04136	0.0709	0.00699	-0.93336	0.0299508	-0.0299508	Cryo	HSC70	HSP70	1	0	0.011	0.05
655	1.79689	-0.345	0.24204	0.03846	-0.84453	0.0733849	-0.0733849	Cryo	HSC70	HSP70	1	0	0.026	0.05
656	2.74817	-0.01606	0.09249	0.01008	-0.92001	0.0362075	-0.0362075	Cryo	HSC70	HSP70	1	0	0.083	0.05
657	0	-3.40804	0	0	1	0	0	Cryo	HSC70	HSP70	1	0	0.188	0.15
658	0.30421	-0.04695	0.77766	1.08787	-0.29694	0.527331	-0.527331	Cryo	HSC70	HSP70	1	0	0.209	0.25
659	0	-3.86824	0	0	1	0	0	Cryo	HSC70	HSP70	1	0	0.214	0.25
660	0.35813	-0.03381	-0.217	0.05749	0.81051	0.0912416	0.0912416	Cryo	HSC70	HSP70	1	0	0.188	0.15
661	0.30419	-0.04697	0.77767	1.08805	-0.2969	0.52739	-0.52739	Cryo	HSC70	HSP70	1	0	0.143	0.15
662	3.35945	-0.05237	0.06129	0.00327	-0.9544	0.0202696	-0.0202696	Cryo	HSC70	HSP70	1	0	0.036	0.05
663	3.352	-0.05685	0.06074	0.00314	-0.95532	0.0198511	-0.0198511	Cryo	HSC70	HSP70	1	0	0.016	0.05
664	3.08853	-0.0777	-0.13878	0.01998	0.88759	0.0517876	0.0517876	Cryo	HSC70	HSP70	1	0	0.012	0.05
665	0	-3.40804	0	0	1	0	0	Cryo	HSC70	HSP70	1	0	0.013	0.05
666	0.94549	0.98837	0.35044	0.09068	-0.76332	0.117293	-0.117293	Cryo	HSC70	HSP70	1	0	0.006	0.05
667	2.34965	-0.22101	0.17551	0.02422	-0.87634	0.0573274	-0.0573274	Cryo	HSC70	HSP70	1	0	0.002	0.05
668	3.38496	-0.05281	0.05889	0.00328	-0.95433	0.0203014	-0.0203014	Cryo	HSC70	HSP70	1	0	0.001	0.05
669	0.95262	-0.25716	-0.42471	0.13719	0.71109	0.148075	0.148075	Cryo	HSC70	HSP70	1	0	0	0.05
670	3.28696	-0.01372	0.03897	0.00158	-0.96832	0.0139811	-0.0139811	Cryo	HSC70	HSP70	1	0	0	0.05
671	3.28232	-0.15549	-0.1914	0.03847	0.8445	0.0734003	0.0734003	Cryo	HSC70	HSP70	1	0	0	0.05
672	2.22633	0.04831	0.10468	0.00838	-0.92706	0.0328922	-0.0328922	Cryo	HSC70	HSP70	1	0	0.001	0.05
673	2.72047	-0.21768	-0.21156	0.04615	0.82991	0.080969	0.080969	Cryo	HSC70	HSP70	1	0	0.001	0.05
674	0.36718	-0.02534	-0.26084	0.08492	0.77073	0.113098	0.113098	Cryo	HSC70	HSP70	1	0	0.002	0.05
675	2.98791	-0.11576	0.09107	0.01007	-0.92007	0.0361791	-0.0361791	Cryo	HSC70	HSP70	1	0	0.002	0.05
676	0	-2.89122	0	0	1	0	0	Cryo	HSC70	HSP70	1	0	0.004	0.05
677	2.91061	-0.2152	-0.27126	0.08454	0.77124	0.11281	0.11281	Cryo	HSC70	HSP70	1	0	0.003	0.05
678	1.03815	-0.2735	0.50427	0.16475	-0.68482	0.164424	-0.164424	Cryo	HSC70	HSP70	1	0	0.003	0.05
679	0.30071	-0.01867	-0.21794	0.07598	0.78282	0.106338	0.106338	Cryo	HSC70	HSP70	1	0	0.004	0.05
680	0.94549	0.98837	0.35044	0.09068	-0.76332	0.117293	-0.117293	Cryo	HSC70	HSP70	1	0	0.003	0.05
681	2.05602	0.10989	0.12315	0.0127	-0.91026	0.0408345	-0.0408345	Cryo	HSC70	HSP70	1	0	0.001	0.05
682	1.19115	-0.32947	0.4188	0.12397	-0.72476	0.139806	-0.139806	Cryo	HSC70	HSP70	1	0	0.001	0.05
683	3.49424	-0.04629	0.0517	0.00207	-0.96369	0.0160626	-0.0160626	Cryo	HSC70	HSP70	1	0	0	0.05
684	3.36488	-0.11489	0.04071	0.00147	-0.96944	0.0134791	-0.0134791	Cryo	HSC70	HSP70	1	0	0	0.05
685	3.19465	-0.04202	0.06935	0.00634	-0.93654	0.0284737	-0.0284737	Cryo	HSC70	HSP70	1	0	0	0.05
686	1.11696	-0.29588	0.47861	0.1833	-0.66855	0.174866	-0.174866	Cryo	HSC70	HSP70	1	0	0	0.05
687	2.10102	-0.229	0.1675	0.02635	-0.87105	0.0599569	-0.0599569	Cryo	HSC70	HSP70	1	0	0	0.05
688	3.16893	-0.0142	0.07262	0.00509	-0.9431	0.0254423	-0.0254423	Cryo	HSC70	HSP70	1	0	0.001	0.05
689	0	-3.40804	0	0	1	0	0	Cryo	HSC70	HSP70	1	0	0.003	0.05
690	3.14006	-0.14094	-0.13964	0.02123	0.88416	0.0534691	0.0534691	Cryo	HSC70	HSP70	1	0	0.002	0.05
691	2.91061	-0.2152	-0.27126	0.08454	0.77124	0.11281	0.11281	Cryo	HSC70	HSP70	1	0	0.001	0.05
692	3.38236	-0.05389	0.05912	0.00328	-0.95435	0.0202923	-0.0202923	Cryo	HSC70	HSP70	1	0	0.001	0.05
693	0.89747	-0.44228	0.03455	0.00103	-0.97446	0.011236	-0.011236	Cryo	HSC70	HSP70	1	0	0.002	0.05
694	0.7966	-0.19272	0.58763	0.31921	-0.57208	0.242543	-0.242543	Cryo	HSC70	HSP70	1	0	0.003	0.05
695	0.30581	-0.01882	-0.2213	0.08685	0.76822	0.114514	0.114514	Cryo	HSC70	HSP70	1	0	0.004	0.05
696	1.06323	-0.28362	0.49606	0.21019	-0.64662	0.189351	-0.189351	Cryo	HSC70	HSP70	1	0	0.004	0.05
697	0.35964	-0.03475	-0.21706	0.05752	0.81046	0.0912684	0.0912684	Cryo	HSC70	HSP70	1	0	0.004	0.05
698	2.61283	-0.06927	0.06314	0.004	-0.94957	0.022473	-0.022473	Cryo	HSC70	HSP70	1	0	0.002	0.05
699	49.6182	-1e-05	-0.00012	0	1	0	0	Cryo	HSC70	HSP70	1	0	0.002	0.05
700	0.95262	-0.25716	-0.42471	0.13719	0.71109	0.148075	0.148075	Cryo	HSC70	HSP70	1	0	0.003	0.05
701	0.3058	-0.01885	-0.22131	0.08686	0.76821	0.11452	0.11452	Cryo	HSC70	HSP70	1	0	0.004	0.05
702	1.81542	0.08829	0.20572	0.02762	-0.86801	0.0614753	-0.0614753	Cryo	HSC70	HSP70	1	0	0.004	0.05
703	1.03196	-0.54095	-0.55779	0.21649	0.64173	0.192648	0.192648	Cryo	HSC70	HSP70	1	0	0.004	0.05
704	0.99271	-0.48491	-0.54145	0.1815	0.67008	0.173873	0.173873	Cryo	HSC70	HSP70	1	0	0.004	0.05
705	1	0	0	0	1	0	0	Cryo	HSC70	HSP70	1	0	0.005	0.05
706	1	0	0	0	1	0	0	Cryo	HSC70	HSP70	1	0	0.005	0.05
707	1	0	0	0	1	0	0	Cryo	HSC70	HSP70	1	0	0.005	0.05
708	1	0	0	0	1	0	0	Cryo	HSC70	HSP70	1	0	0.004	0.05
709	1	0	0	0	1	0	0	Cryo	HSC70	HSP70	1	0	0.003	0.05
710	0.87096	1.79929	0.15593	0.02132	-0.88391	0.053592	-0.053592	Cryo	HSC70	HSP70	1	0	0.002	0.05
711	3.26198	-0.06481	0.07081	0.00552	-0.94075	0.0265258	-0.0265258	Cryo	HSC70	HSP70	1	0	0.001	0.05
712	0.85318	1.13316	0.32664	0.07839	-0.77949	0.108189	-0.108189	Cryo	HSC70	HSP70	1	0	0.001	0.05
713	3.28232	-0.15549	-0.1914	0.03847	0.8445	0.0734003	0.0734003	Cryo	HSC70	HSP70	1	0	0.001	0.05
714	1	0	0	0	1	0	0	Cryo	HSC70	HSP70	1	0	0.001	0.05
715	1	0	0	0	1	0	0	Cryo	HSC70	HSP70	1	0	0.002	0.05
716	1	0	0	0	1	0	0	Cryo	HSC70	HSP70	1	0	0.004	0.05
717	1	0	0	0	1	0	0	Cryo	HSC70	HSP70	1	0	0.003	0.05
718	1.42389	0.5466	0.32344	0.06349	-0.80107	0.0963295	-0.0963295	Cryo	HSC70	HSP70	1	0	0.002	0.05
719	3.13313	0.00259	0.06633	0.00476	-0.945	0.0245682	-0.0245682	Cryo	HSC70	HSP70	1	0	0.002	0.05
720	0.35843	-0.03435	-0.21715	0.05757	0.81038	0.0913113	0.0913113	Cryo	HSC70	HSP70	1	0	0.002	0.05
721	57.2996	-1e-05	-0.00014	0	1	0	0	Cryo	HSC70	HSP70	1	0	0.001	0.05
722	1.45783	0.51146	0.31402	0.06135	-0.80437	0.0945441	-0.0945441	Cryo	HSC70	HSP70	1	0	0.001	0.05
723	1	0	0	0	1	0	0	Cryo	HSC70	HSP70	1	0	0.001	0.05
724	1.02986	-0.28516	0.42865	0.13118	-0.71722	0.144348	-0.144348	Cryo	HSC70	HSP70	1	0	0.001	0.05
725	1.52904	-0.30908	0.35999	0.08873	-0.7658	0.115885	-0.115885	Cryo	HSC70	HSP70	1	0	0.001	0.05
726	1.06637	-0.28187	0.45155	0.17778	-0.67328	0.171804	-0.171804	Cryo	HSC70	HSP70	1	0	0.002	0.05
727	0.35932	-0.0342	-0.2169	0.05743	0.8106	0.0911934	0.0911934	Cryo	HSC70	HSP70	1	0	0.002	0.05
728	3.07337	-0.12392	0.08474	0.00735	-0.93167	0.0307379	-0.0307379	Cryo	HSC70	HSP70	1	0	0.001	0.05
729	3.32833	-0.00496	0.05633	0.00468	-0.94545	0.0243614	-0.0243614	Cryo	HSC70	HSP70	1	0	0.002	0.05
730	0.30071	-0.01867	-0.21794	0.07598	0.78282	0.106338	0.106338	Cryo	HSC70	HSP70	1	0	0.004	0.05
731	3.09935	-0.15049	-0.14587	0.02229	0.88131	0.0548713	0.0548713	Cryo	HSC70	HSP70	1	0	0.003	0.05
732	0.34693	3.60946	-0.0256	0.00087	0.97642	0.0103633	0.0103633	Cryo	HSC70	HSP70	1	0	0.003	0.05
733	2.3987	-0.24971	-0.26644	0.06002	0.80647	0.0934118	0.0934118	Cryo	HSC70	HSP70	1	0	0.002	0.05
734	57.3675	-1e-05	-0.00014	0	1	0	0	Cryo	HSC70	HSP70	1	0	0.002	0.05
735	1.72532	-0.3436	-0.39108	0.10072	0.75097	0.124377	0.124377	Cryo	HSC70	HSP70	1	0	0.003	0.05
736	1.31975	-0.37509	0.38693	0.10436	-0.74665	0.126883	-0.126883	Cryo	HSC70	HSP70	1	0	0.005	0.05
737	0.30616	-0.01869	-0.22153	0.08677	0.76833	0.114452	0.114452	Cryo	HSC70	HSP70	1	0	0.01	0.05
738	1	0	0	0	1	0	0	Cryo	HSC70	HSP70	1	0	0.01	0.05
739	1	0	0	0	1	0	0	Cryo	HSC70	HSP70	1	0	0.012	0.05
740	1	0	0	0	1	0	0	Cryo	HSC70	HSP70	1	0	0.016	0.05
741	1	0	0	0	1	0	0	Cryo	HSC70	HSP70	1	0	0.016	0.05
742	1	0	0	0	1	0	0	Cryo	HSC70	HSP70	1	0	0.015	0.05
743	0.34467	-0.05642	-0.20992	0.05702	0.81126	0.0908399	0.0908399	Cryo	HSC70	HSP70	1	0	0.011	0.05
744	3.36442	-0.11519	0.04074	0.00147	-0.96944	0.0134791	-0.0134791	Cryo	HSC70	HSP70	1	0	0.003	0.05
745	2.89986	-0.19684	-0.27206	0.0844	0.77142	0.112709	0.112709	Cryo	HSC70	HSP70	1	0	0.002	0.05
746	2.97607	-0.14153	0.08311	0.00831	-0.92735	0.0327563	-0.0327563	Cryo	HSC70	HSP70	1	0	0.002	0.05
747	0.35147	-0.04958	0.75741	0.81396	-0.36695	0.435393	-0.435393	Cryo	HSC70	HSP70	1	0	0.004	0.05
748	0.35813	-0.03381	-0.217	0.05749	0.81051	0.0912416	0.0912416	Cryo	HSC70	HSP70	1	0	0.004	0.05
749	0.8298	-0.2134	0.57448	0.24381	-0.62147	0.20658	-0.20658	Cryo	HSC70	HSP70	1	0	0.003	0.05
750	3.07876	-0.01382	0.0331	0.00113	-0.97322	0.011789	-0.011789	Cryo	HSC70	HSP70	1	0	0.002	0.05
751	1.97445	-0.34385	0.25234	0.04982	-0.82338	0.0843997	-0.0843997	Cryo	HSC70	HSP70	1	0	0.002	0.05
752	0.70875	0.84275	-0.25444	0.0593	0.80761	0.0927983	0.0927983	Cryo	HSC70	HSP70	1	0	0.005	0.05
753	1.51808	-0.32257	0.36527	0.0928	-0.76064	0.118821	-0.118821	Cryo	HSC70	HSP70	1	0	0.008	0.05
754	0.35964	-0.03475	-0.21706	0.05752	0.81046	0.0912684	0.0912684	Cryo	HSC70	HSP70	1	0	0.015	0.05
755	3.23258	-0.12071	-0.12637	0.01895	0.89051	0.0503612	0.0503612	Cryo	HSC70	HSP70	1	0	0.018	0.05
756	0.34316	-0.04548	0.74235	0.69962	-0.40291	0.394792	-0.394792	Cryo	HSC70	HSP70	1	0	0.026	0.05
757	0	-3.86873	0	0	1	0	0	Cryo	HSC70	HSP70	1	0	0.029	0.05
758	2.64445	-0.00248	0.09788	0.00933	-0.92305	0.0347748	-0.0347748	Cryo	HSC70	HSP70	1	0	0.02	0.05
759	1	0	0	0	1	0	0	Cryo	HSC70	HSP70	1	0	0.017	0.05
760	1	0	0	0	1	0	0	Cryo	HSC70	HSP70	1	0	0.013	0.05
761	1	0	0	0	1	0	0	Cryo	HSC70	HSP70	1	0	0.012	0.05
762	1	0	0	0	1	0	0	Cryo	HSC70	HSP70	1	0	0.011	0.05
763	1	0	0	0	1	0	0	Cryo	HSC70	HSP70	1	0	0.009	0.05
764	1	0	0	0	1	0	0	Cryo	HSC70	HSP70	1	0	0.009	0.05
765	1	0	0	0	1	0	0	Cryo	HSC70	HSP70	1	0	0.002	0.05
766	1	0	0	0	1	0	0	Cryo	HSC70	HSP70	1	0	0.001	0.05
767	1	0	0	0	1	0	0	Cryo	HSC70	HSP70	1	0	0.001	0.05
768	1	0	0	0	1	0	0	Cryo	HSC70	HSP70	1	0	0.001	0.05
769	1	0	0	0	1	0	0	Cryo	HSC70	HSP70	1	0	0.001	0.05
770	1	0	0	0	1	0	0	Cryo	HSC70	HSP70	1	0	0.003	0.05
771	1	0	0	0	1	0	0	Cryo	HSC70	HSP70	1	0	0.006	0.05
772	1	0	0	0	1	0	0	Cryo	HSC70	HSP70	1	0	0.016	0.05
773	1	0	0	0	1	0	0	Cryo	HSC70	HSP70	1	0	0.026	0.05
774	1	0	0	0	1	0	0	Cryo	HSC70	HSP70	1	0	0.037	0.05
775	1	0	0	0	1	0	0	Cryo	HSC70	HSP70	1	0	0.039	0.05
776	1	0	0	0	1	0	0	Cryo	HSC70	HSP70	1	0	0.035	0.05
777	1	0	0	0	1	0	0	Cryo	HSC70	HSP70	1	0	0.031	0.05
778	1	0	0	0	1	0	0	Cryo	HSC70	HSP70	1	0	0.027	0.05
779	1	0	0	0	1	0	0	Cryo	HSC70	HSP70	1	0	0.028	0.05
780	1	0	0	0	1	0	0	Cryo	HSC70	HSP70	1	0	0.024	0.05
781	1	0	0	0	1	0	0	Cryo	HSC70	HSP70	1	0	0.018	0.05
782	1	0	0	0	1	0	0	Cryo	HSC70	HSP70	1	0	0.013	0.05
783	1	0	0	0	1	0	0	Cryo	HSC70	HSP70	1	0	0.013	0.05
784	1	0	0	0	1	0	0	Cryo	HSC70	HSP70	1	0	0.012	0.05
785	1	0	0	0	1	0	0	Cryo	HSC70	HSP70	1	0	0.014	0.05
786	0.3058	-0.01885	-0.22131	0.08686	0.76821	0.11452	0.11452	Cryo	HSC70	HSP70	1	0	0.012	0.05
787	3.31109	-0.06055	0.0412	0.0025	-0.96009	0.0176881	-0.0176881	Cryo	HSC70	HSP70	1	0	0.008	0.05
788	0.35165	-0.03444	-0.21293	0.06449	0.79954	0.0971598	0.0971598	Cryo	HSC70	HSP70	1	0	0.008	0.05
789	0.80012	-0.19575	0.5503	0.23164	-0.63031	0.200446	-0.200446	Cryo	HSC70	HSP70	1	0	0.007	0.05
790	0.46272	-0.10692	-0.26689	0.07835	0.77955	0.108156	0.108156	Cryo	HSC70	HSP70	1	0	0.006	0.05
791	2.60351	-0.18728	0.08225	0.00685	-0.93403	0.0296392	-0.0296392	Cryo	HSC70	HSP70	1	0	0.004	0.05
792	3.19883	-0.08179	-0.12739	0.02113	0.88443	0.0533365	0.0533365	Cryo	HSC70	HSP70	1	0	0.004	0.05
793	0	-3.39951	0	0	1	0	0	Cryo	HSC70	HSP70	1	0	0.008	0.05
794	0.35964	-0.03475	-0.21706	0.05752	0.81046	0.0912684	0.0912684	Cryo	HSC70	HSP70	1	0	0.007	0.05
795	3.03496	-0.03335	0.08251	0.00674	-0.93455	0.0293975	-0.0293975	Cryo	HSC70	HSP70	1	0	0.003	0.05
796	1.51232	0.04466	0.29514	0.0611	-0.80477	0.0943282	-0.0943282	Cryo	HSC70	HSP70	1	0	0.002	0.05
797	0.35218	-0.0351	-0.2132	0.06515	0.79854	0.0977033	0.0977033	Cryo	HSC70	HSP70	1	0	0.002	0.05
798	3.20574	-0.05187	0.049	0.00306	-0.95586	0.0196057	-0.0196057	Cryo	HSC70	HSP70	1	0	0.001	0.05
799	3.4229	-0.05769	0.03339	0.00121	-0.97224	0.0122265	-0.0122265	Cryo	HSC70	HSP70	1	0	0.001	0.05
800	2.4742	-0.1244	-0.24183	0.05341	0.81723	0.0876557	0.0876557	Cryo	HSC70	HSP70	1	0	0.001	0.05
801	1	0	0	0	1	0	0	Cryo	HSC70	HSP70	1	0	0.003	0.05
802	1	0	0	0	1	0	0	Cryo	HSC70	HSP70	1	0	0.004	0.05
803	1	0	0	0	1	0	0	Cryo	HSC70	HSP70	1	0	0.006	0.05
804	1	0	0	0	1	0	0	Cryo	HSC70	HSP70	1	0	0.006	0.05
805	0.32937	0.05657	-0.18235	0.05741	0.81063	0.0911773	0.0911773	Cryo	HSC70	HSP70	1	0	0.005	0.05
806	1.667	-0.36557	-0.40473	0.11017	0.73996	0.130792	0.130792	Cryo	HSC70	HSP70	1	0	0.003	0.05
807	3.46615	-0.06196	0.05567	0.00405	-0.94926	0.0226148	-0.0226148	Cryo	HSC70	HSP70	1	0	0.001	0.05
808	3.46615	-0.06196	0.05567	0.00405	-0.94926	0.0226148	-0.0226148	Cryo	HSC70	HSP70	1	0	0.002	0.05
809	0.32937	0.05657	-0.18235	0.05741	0.81063	0.0911773	0.0911773	Cryo	HSC70	HSP70	1	0	0.007	0.05
810	0.99182	-0.48434	-0.54138	0.1803	0.67111	0.173206	0.173206	Cryo	HSC70	HSP70	1	0	0.009	0.05
811	0.35813	-0.03381	-0.217	0.05749	0.81051	0.0912416	0.0912416	Cryo	HSC70	HSP70	1	0	0.012	0.05
812	0.30419	-0.04697	0.77767	1.08805	-0.2969	0.52739	-0.52739	Cryo	HSC70	HSP70	1	0	0.012	0.05
813	2.56404	-0.07491	0.06759	0.00419	-0.94842	0.0229993	-0.0229993	Cryo	HSC70	HSP70	1	0	0.01	0.05
814	0.35964	-0.03475	-0.21706	0.05752	0.81046	0.0912684	0.0912684	Cryo	HSC70	HSP70	1	0	0.011	0.05
815	0.7962	-0.18965	0.55181	0.28009	-0.59664	0.224288	-0.224288	Cryo	HSC70	HSP70	1	0	0.01	0.05
816	0.2951	3.76958	-0.12631	0.02266	0.88036	0.0553397	0.0553397	Cryo	HSC70	HSP70	1	0	0.01	0.05
817	3.28161	-0.15588	-0.19192	0.03875	0.84395	0.0736833	0.0736833	Cryo	HSC70	HSP70	1	0	0.006	0.05
818	0.35165	-0.03444	-0.21293	0.06449	0.79954	0.0971598	0.0971598	Cryo	HSC70	HSP70	1	0	0.006	0.05
819	1.1321	-0.30404	0.47381	0.17887	-0.67235	0.172405	-0.172405	Cryo	HSC70	HSP70	1	0	0.004	0.05
820	1.61351	-0.11951	0.30818	0.06897	-0.79284	0.100814	-0.100814	Cryo	HSC70	HSP70	1	0	0.003	0.05
821	3.0497	-0.10573	-0.14816	0.02202	0.88204	0.0545117	0.0545117	Cryo	HSC70	HSP70	1	0	0.003	0.05
822	3.18359	-0.05772	0.04824	0.00317	-0.95511	0.0199466	-0.0199466	Cryo	HSC70	HSP70	1	0	0.005	0.05
823	0.35103	-0.03468	-0.2133	0.06415	0.80006	0.0968774	0.0968774	Cryo	HSC70	HSP70	1	0	0.012	0.05
824	1	0	0	0	1	0	0	Cryo	HSC70	HSP70	1	0	0.015	0.05
825	1	0	0	0	1	0	0	Cryo	HSC70	HSP70	1	0	0.018	0.05
826	0.34199	-0.06864	-0.20781	0.06976	0.79169	0.101445	0.101445	Cryo	HSC70	HSP70	1	0	0.021	0.05
827	1	0	0	0	1	0	0	Cryo	HSC70	HSP70	1	0	0.02	0.05
828	1	0	0	0	1	0	0	Cryo	HSC70	HSP70	1	0	0.022	0.05
829	1	0	0	0	1	0	0	Cryo	HSC70	HSP70	1	0	0.025	0.05
830	1	0	0	0	1	0	0	Cryo	HSC70	HSP70	1	0	0.031	0.05
831	1	0	0	0	1	0	0	Cryo	HSC70	HSP70	1	0	0.033	0.05
832	1	0	0	0	1	0	0	Cryo	HSC70	HSP70	1	0	0.038	0.05
833	1	0	0	0	1	0	0	Cryo	HSC70	HSP70	1	0	0.039	0.05
834	1	0	0	0	1	0	0	Cryo	HSC70	HSP70	1	0	0.043	0.05
835	1	0	0	0	1	0	0	Cryo	HSC70	HSP70	1	0	0.043	0.05
836	1	0	0	0	1	0	0	Cryo	HSC70	HSP70	1	0	0.04	0.05
837	1	0	0	0	1	0	0	Cryo	HSC70	HSP70	1	0	0.034	0.05
838	1	0	0	0	1	0	0	Cryo	HSC70	HSP70	1	0	0.03	0.05
839	1	0	0	0	1	0	0	Cryo	HSC70	HSP70	1	0	0.022	0.05
840	1	0	0	0	1	0	0	Cryo	HSC70	HSP70	1	0	0.016	0.05
841	1	0	0	0	1	0	0	Cryo	HSC70	HSP70	1	0	0.013	0.05
842	0.82464	-0.2061	0.57643	0.23487	-0.62793	0.202089	-0.202089	Cryo	HSC70	HSP70	1	0	0.007	0.05
843	3.17836	-0.01472	0.07384	0.00754	-0.93079	0.0311483	-0.0311483	Cryo	HSC70	HSP70	1	0	0.002	0.05
844	3.17351	-0.04107	0.0711	0.00488	-0.94429	0.0248946	-0.0248946	Cryo	HSC70	HSP70	1	0	0.001	0.05
845	2.60591	-0.0709	0.06382	0.00411	-0.94885	0.0228024	-0.0228024	Cryo	HSC70	HSP70	1	0	0.002	0.05
846	2.28675	-0.30679	0.1852	0.02653	-0.87061	0.0601763	-0.0601763	Cryo	HSC70	HSP70	1	0	0.004	0.05
847	0.85081	-0.32407	-0.49235	0.18323	0.66861	0.174827	0.174827	Cryo	HSC70	HSP70	1	0	0.01	0.05
848	0	-2.89847	0	0	1	0	0	Cryo	HSC70	HSP70	1	0	0.016	0.05
849	1.41441	-0.16622	0.3027	0.0556	-0.81358	0.0895997	-0.0895997	Cryo	HSC70	HSP70	1	0	0.016	0.05
850	1	0	0	0	1	0	0	Cryo	HSC70	HSP70	1	0	0.018	0.05
851	1.03815	-0.2735	0.50427	0.16475	-0.68482	0.164424	-0.164424	Cryo	HSC70	HSP70	1	0	0.019	0.05
852	3.10013	-0.18474	-0.23011	0.05552	0.81372	0.089525	0.089525	Cryo	HSC70	HSP70	1	0	0.022	0.05
853	0.35813	-0.03381	-0.217	0.05749	0.81051	0.0912416	0.0912416	Cryo	HSC70	HSP70	1	0	0.039	0.05
854	0	-3.40804	0	0	1	0	0	Cryo	HSC70	HSP70	1	0	0.048	0.05
855	3.17666	-0.04136	0.0709	0.00699	-0.93336	0.0299508	-0.0299508	Cryo	HSC70	HSP70	1	0	0.045	0.05
856	0.58728	0.60747	-0.28226	0.07716	0.78118	0.107249	0.107249	Cryo	HSC70	HSP70	1	0	0.052	0.05
857	2.79743	-0.27678	0.15452	0.02641	-0.87089	0.0600367	-0.0600367	Cryo	HSC70	HSP70	1	0	0.057	0.05
858	0	-3.40804	0	0	1	0	0	Cryo	HSC70	HSP70	1	0	0.076	0.05
859	0.30615	-0.01871	-0.22154	0.08678	0.76831	0.114464	0.114464	Cryo	HSC70	HSP70	1	0	0.076	0.05
860	0	-3.40804	0	0	1	0	0	Cryo	HSC70	HSP70	1	0	0.069	0.05
861	1.96823	-0.34296	0.25336	0.05131	-0.8208	0.0857627	-0.0857627	Cryo	HSC70	HSP70	1	0	0.025	0.05
862	3.38	-0.01094	0.03722	0.00129	-0.97137	0.0126153	-0.0126153	Cryo	HSC70	HSP70	1	0	0.013	0.05
863	55.9192	-1e-05	-0.00014	0	1	0	0	Cryo	HSC70	HSP70	1	0	0.012	0.05
864	2.19377	-0.33191	0.20215	0.03112	-0.85998	0.0655116	-0.0655116	Cryo	HSC70	HSP70	1	0	0.012	0.05
865	0.46272	-0.10692	-0.26689	0.07835	0.77955	0.108156	0.108156	Cryo	HSC70	HSP70	1	0	0.014	0.05
866	2.86141	-0.10729	0.09932	0.01212	-0.91233	0.039848	-0.039848	Cryo	HSC70	HSP70	1	0	0.015	0.05
867	0.36719	-0.02547	-0.26086	0.08493	0.77073	0.113098	0.113098	Cryo	HSC70	HSP70	1	0	0.021	0.05
868	1	0	0	0	1	0	0	Cryo	HSC70	HSP70	1	0	0.023	0.05
869	1	0	0	0	1	0	0	Cryo	HSC70	HSP70	1	0	0.024	0.05
870	1	0	0	0	1	0	0	Cryo	HSC70	HSP70	1	0	0.025	0.05
871	1	0	0	0	1	0	0	Cryo	HSC70	HSP70	1	0	0.029	0.05
872	1	0	0	0	1	0	0	Cryo	HSC70	HSP70	1	0	0.03	0.05
873	1	0	0	0	1	0	0	Cryo	HSC70	HSP70	1	0	0.033	0.05
874	1	0	0	0	1	0	0	Cryo	HSC70	HSP70	1	0	0.034	0.05
875	1	0	0	0	1	0	0	Cryo	HSC70	HSP70	1	0	0.037	0.05
876	1	0	0	0	1	0	0	Cryo	HSC70	HSP70	1	0	0.035	0.05
877	0	-2.89847	0	0	1	0	0	Cryo	HSC70	HSP70	1	0	0.036	0.05
878	0.37402	-0.06789	0.74829	0.68932	-0.4064	0.391046	-0.391046	Cryo	HSC70	HSP70	1	0	0.028	0.05
879	1.10996	-0.26317	-0.42071	0.14034	0.70795	0.149997	0.149997	Cryo	HSC70	HSP70	1	0	0.014	0.05
880	65.0872	-1e-05	-0.00016	0	1	0	0	Cryo	HSC70	HSP70	1	0	0.003	0.05
881	1.04085	1.74166	0.47377	0.14122	-0.70707	0.150538	-0.150538	Cryo	HSC70	HSP70	1	0	0.003	0.05
882	1.10909	-0.01753	0.54831	0.23837	-0.62539	0.203849	-0.203849	Cryo	HSC70	HSP70	1	0	0.003	0.05
883	2.88883	-0.31402	0.10213	0.0118	-0.91348	0.039301	-0.039301	Cryo	HSC70	HSP70	1	0	0.004	0.05
884	0.23274	0.94635	0.87883	1.71444	-0.19041	0.72031	-0.72031	Cryo	HSC70	HSP70	1	0	0.009	0.05
885	0.23145	5.42173	-0.14172	0.04567	0.83077	0.0805192	0.0805192	Cryo	HSC70	HSP70	1	0	0.01	0.05
886	0.68799	2.30444	-0.20835	0.03848	0.84448	0.0734106	0.0734106	Cryo	HSC70	HSP70	1	0	0.006	0.05
887	3.01106	-0.01473	0.0998	0.01104	-0.91632	0.0379528	-0.0379528	Cryo	HSC70	HSP70	1	0	0.003	0.05
888	2.96126	-0.00058	-0.10648	0.0135	0.9075	0.0421534	0.0421534	Cryo	HSC70	HSP70	1	0	0.003	0.05
889	1	0	0	0	1	0	0	Cryo	HSC70	HSP70	1	0	0.005	0.05
890	1	0	0	0	1	0	0	Cryo	HSC70	HSP70	1	0	0.007	0.05
891	1	0	0	0	1	0	0	Cryo	HSC70	HSP70	1	0	0.011	0.05
892	1	0	0	0	1	0	0	Cryo	HSC70	HSP70	1	0	0.017	0.05
893	1	0	0	0	1	0	0	Cryo	HSC70	HSP70	1	0	0.027	0.05
894	1	0	0	0	1	0	0	Cryo	HSC70	HSP70	1	0	0.032	0.05
895	1	0	0	0	1	0	0	Cryo	HSC70	HSP70	1	0	0.034	0.05
896	1	0	0	0	1	0	0	Cryo	HSC70	HSP70	1	0	0.032	0.05
897	1	0	0	0	1	0	0	Cryo	HSC70	HSP70	1	0	0.033	0.05
898	1	0	0	0	1	0	0	Cryo	HSC70	HSP70	1	0	0.031	0.05
899	1	0	0	0	1	0	0	Cryo	HSC70	HSP70	1	0	0.031	0.05
900	1	0	0	0	1	0	0	Cryo	HSC70	HSP70	1	0	0.029	0.05
901	1	0	0	0	1	0	0	Cryo	HSC70	HSP70	1	0	0.028	0.05
902	1	0	0	0	1	0	0	Cryo	HSC70	HSP70	1	0	0.025	0.05
903	1	0	0	0	1	0	0	Cryo	HSC70	HSP70	1	0	0.017	0.05
904	1	0	0	0	1	0	0	Cryo	HSC70	HSP70	1	0	0.012	0.05
905	3.34392	-0.32592	0.09963	0.00824	-0.92766	0.0326112	-0.0326112	Cryo	HSC70	HSP70	1	0	0.009	0.05
906	2.45961	0.21765	0.11108	0.01132	-0.91528	0.038446	-0.038446	Cryo	HSC70	HSP70	1	0	0.01	0.05
907	0.23969	0.953	-0.15326	0.06827	0.79387	0.100251	0.100251	Cryo	HSC70	HSP70	1	0	0.077	0.05
908	0.50134	0.78938	0.77912	0.63893	-0.4241	0.372532	-0.372532	Cryo	HSC70	HSP70	1	0	0.092	0.05
909	0	-2.88121	0	0	1	0	0	Cryo	HSC70	HSP70	1	0	0.102	0.15
910	3.56953	0.00145	0.00731	5e-05	-0.99419	0.00253061	-0.00253061	Cryo	HSC70	HSP70	1	0	0.099	0.05
911	0	-2.88121	0	0	1	0	0	Cryo	HSC70	HSP70	1	0	0.103	0.15
912	2.50735	0.00736	0.02705	0.00067	-0.97937	0.0090532	-0.0090532	Cryo	HSC70	HSP70	1	0	0.094	0.05
913	0	-2.88121	0	0	1	0	0	Cryo	HSC70	HSP70	1	0	0.093	0.05
914	5.41797	0.00011	0.00033	0	-0.99953	0.000204166	-0.000204166	Cryo	HSC70	HSP70	1	0	0.075	0.05
915	0.47689	-0.00713	-0.25121	0.07168	0.78891	0.102973	0.102973	Cryo	HSC70	HSP70	1	0	0.067	0.05
916	1.95954	0.00872	0.05322	0.00233	-0.96146	0.0170688	-0.0170688	Cryo	HSC70	HSP70	1	0	0.058	0.05
917	0.37752	-0.01	0.66745	0.54557	-0.46014	0.33711	-0.33711	Cryo	HSC70	HSP70	1	0	0.054	0.05
918	5.70888	0.00014	0.00018	0	-0.99977	9.99e-05	-9.99e-05	Cryo	HSC70	HSP70	1	0	0.047	0.05
919	1.32589	0.00838	0.09388	0.00616	-0.93747	0.0280426	-0.0280426	Cryo	HSC70	HSP70	1	0	0.046	0.05
920	0	-2.87399	0	0	1	0	0	Cryo	HSC70	HSP70	1	0	0.05	0.05
921	0.37752	-0.00998	0.66743	0.54553	-0.46015	0.337101	-0.337101	Cryo	HSC70	HSP70	1	0	0.044	0.05
922	1.22136	0.90945	0.38045	0.09161	-0.76214	0.117965	-0.117965	Cryo	HSC70	HSP70	1	0	0.033	0.05
923	0.24663	0.68253	-0.15685	0.03846	0.84453	0.0733849	0.0733849	Cryo	HSC70	HSP70	1	0	0.006	0.05
924	3.23647	0.00812	-0.01645	0.00032	0.98578	0.00622	0.00622	Cryo	HSC70	HSP70	1	0	0.002	0.05
925	3.19548	0.06849	0.00261	1e-05	-0.99761	0.00103921	-0.00103921	Cryo	HSC70	HSP70	1	0	0.002	0.05
926	0.23388	5.35425	-0.14433	0.04529	0.83147	0.0801534	0.0801534	Cryo	HSC70	HSP70	1	0	0.003	0.05
927	1.31606	-0.06213	0.13271	0.01226	-0.91182	0.0400909	-0.0400909	Cryo	HSC70	HSP70	1	0	0.002	0.05
928	1.19886	0.96295	0.38131	0.10603	-0.74471	0.128013	-0.128013	Cryo	HSC70	HSP70	1	0	0.003	0.05
929	0.23406	5.3147	-0.14575	0.04603	0.83012	0.0808591	0.0808591	Cryo	HSC70	HSP70	1	0	0.004	0.05
930	1.06622	0.19	0.09514	0.00788	-0.92924	0.0318721	-0.0318721	Cryo	HSC70	HSP70	1	0	0.003	0.05
931	1.04866	1.66898	0.4812	0.27245	-0.6017	0.22062	-0.22062	Cryo	HSC70	HSP70	1	0	0.002	0.05
932	2.94331	-0.07312	-0.20534	0.04957	0.82382	0.0841677	0.0841677	Cryo	HSC70	HSP70	1	0	0.002	0.05
933	3.07504	-0.30225	-0.22301	0.05099	0.82136	0.0854665	0.0854665	Cryo	HSC70	HSP70	1	0	0.003	0.05
934	0.23636	0.95641	-0.1513	0.04764	0.82723	0.0823737	0.0823737	Cryo	HSC70	HSP70	1	0	0.005	0.05
935	3.20302	-0.32668	-0.20495	0.05403	0.81619	0.0882087	0.0882087	Cryo	HSC70	HSP70	1	0	0.004	0.05
936	3.10319	0.04217	0.09009	0.00853	-0.9264	0.0332015	-0.0332015	Cryo	HSC70	HSP70	1	0	0.004	0.05
937	1.08529	0.16616	0.54991	0.30159	-0.58289	0.234413	-0.234413	Cryo	HSC70	HSP70	1	0	0.006	0.05
938	0	-3.70168	0	0	1	0	0	Cryo	HSC70	HSP70	1	0	0.01	0.05
939	1.13741	0.2884	-0.36786	0.10769	0.74279	0.129134	0.129134	Cryo	HSC70	HSP70	1	0	0.006	0.05
940	3.52827	0.03015	0.04603	0.00237	-0.96114	0.0172133	-0.0172133	Cryo	HSC70	HSP70	1	0	0.005	0.05
941	3.27045	0.03852	0.06383	0.0044	-0.94712	0.023595	-0.023595	Cryo	HSC70	HSP70	1	0	0.01	0.05
942	0.30687	3.41147	-0.16779	0.04947	0.82399	0.0840781	0.0840781	Cryo	HSC70	HSP70	1	0	0.03	0.05
943	0.40878	4.67077	0.06095	0.00434	-0.94749	0.0234254	-0.0234254	Cryo	HSC70	HSP70	1	0	0.04	0.05
944	0.21448	1.19863	0.87237	1.24915	-0.26371	0.578873	-0.578873	Cryo	HSC70	HSP70	1	0	0.046	0.05
945	1.46087	-0.16268	0.22021	0.03009	-0.86228	0.0643517	-0.0643517	Cryo	HSC70	HSP70	1	0	0.043	0.05
946	4.07295	0.0101	0.62161	0.61726	-0.43207	0.364446	-0.364446	Cryo	HSC70	HSP70	1	0	0.047	0.05
947	0.21931	1.07787	-0.15968	0.04994	0.82316	0.0845157	0.0845157	Cryo	HSC70	HSP70	1	0	0.063	0.05
948	0.53463	0.83334	0.72243	0.5007	-0.47919	0.319492	-0.319492	Cryo	HSC70	HSP70	1	0	0.066	0.05
949	0.64027	0.20046	-0.40838	0.20024	0.65453	0.18407	0.18407	Cryo	HSC70	HSP70	1	0	0.067	0.05
950	0.22578	1.45256	0.85827	1.87662	-0.17072	0.767716	-0.767716	Cryo	HSC70	HSP70	1	0	0.071	0.05
951	0.20332	1.87524	0.93984	1.65501	-0.19828	0.702721	-0.702721	Cryo	HSC70	HSP70	1	0	0.067	0.05
952	0.70216	0.39203	0.58383	0.34937	-0.55447	0.256122	-0.256122	Cryo	HSC70	HSP70	1	0	0.041	0.05
953	1.08561	0.52131	0.38012	0.14446	-0.70389	0.152495	-0.152495	Cryo	HSC70	HSP70	1	0	0.019	0.05
954	0.95159	0.77241	-0.55544	0.23362	0.62886	0.201446	0.201446	Cryo	HSC70	HSP70	1	0	0.009	0.05
955	4.18062	0.1598	0.69838	0.72939	-0.39308	0.405519	-0.405519	Cryo	HSC70	HSP70	1	0	0.003	0.05
956	4.0972	0.17379	0.7249	0.74058	-0.38948	0.409515	-0.409515	Cryo	HSC70	HSP70	1	0	0.002	0.05
957	0.92034	0.83839	-0.54046	0.23523	0.62768	0.202262	0.202262	Cryo	HSC70	HSP70	1	0	0.002	0.05
958	0.23027	6.32241	-0.10197	0.02418	0.87643	0.0572828	0.0572828	Cryo	HSC70	HSP70	1	0	0.003	0.05
959	9.09496	0.04957	0.4509	1.25446	-0.2627	0.58054	-0.58054	Cryo	HSC70	HSP70	1	0	0.001	0.05
960	4.12394	0.01708	0.72038	0.74485	-0.38811	0.411045	-0.411045	Cryo	HSC70	HSP70	1	0	0.001	0.05
961	3.73576	-0.01533	0.69787	0.86239	-0.35307	0.452139	-0.452139	Cryo	HSC70	HSP70	1	0	0	0.05
962	3.70446	0.15938	0.7365	1.06922	-0.30112	0.52126	-0.52126	Cryo	HSC70	HSP70	1	0	0	0.05
963	4.14476	0.02137	0.71886	0.7527	-0.38562	0.41384	-0.41384	Cryo	HSC70	HSP70	1	0	0	0.05
964	0.84893	0.57588	0.44447	0.15283	-0.69584	0.157491	-0.157491	Cryo	HSC70	HSP70	1	0	0.001	0.05
965	3.62315	-0.0944	0.79102	0.53964	-0.46258	0.334813	-0.334813	Cryo	HSC70	HSP70	1	0	0.001	0.05
966	4.11124	0.00589	0.72105	0.73973	-0.38975	0.409214	-0.409214	Cryo	HSC70	HSP70	1	0	0.001	0.05
967	0.59523	0.87491	0.73222	0.45343	-0.50071	0.300414	-0.300414	Cryo	HSC70	HSP70	1	0	0.002	0.05
968	3.64677	0.12246	0.66774	0.36367	-0.54647	0.262434	-0.262434	Cryo	HSC70	HSP70	1	0	0.002	0.05
969	0.79035	0.27688	0.63681	0.34748	-0.55554	0.255285	-0.255285	Cryo	HSC70	HSP70	1	0	0.004	0.05
970	0.491	1.19614	-0.35949	0.13883	0.70944	0.149084	0.149084	Cryo	HSC70	HSP70	1	0	0.007	0.05
971	0.3622	0.32073	-0.25121	0.07985	0.7775	0.1093	0.1093	Cryo	HSC70	HSP70	1	0	0.008	0.05
972	3.77926	0.09057	0.74263	0.85637	-0.35476	0.450065	-0.450065	Cryo	HSC70	HSP70	1	0	0.007	0.05
973	0	-2.97397	0	0	1	0	0	Cryo	HSC70	HSP70	1	0	0.011	0.05
974	1	0	0	0	1	0	0	Cryo	HSC70	HSP70	1	0	0.009	0.05
975	1	0	0	0	1	0	0	Cryo	HSC70	HSP70	1	0	0.009	0.05
976	1	0	0	0	1	0	0	Cryo	HSC70	HSP70	1	0	0.009	0.05
977	0.50524	0.15689	-0.32938	0.09697	0.7555	0.121766	0.121766	Cryo	HSC70	HSP70	1	0	0.009	0.05
978	0.67583	0.08054	0.56406	0.22482	-0.63539	0.19696	-0.19696	Cryo	HSC70	HSP70	1	0	0.009	0.05
979	1.01712	1.95713	0.36087	0.11099	-0.73902	0.131344	-0.131344	Cryo	HSC70	HSP70	1	0	0.009	0.05
980	0.41717	3.96493	-0.31607	0.11135	0.73862	0.131579	0.131579	Cryo	HSC70	HSP70	1	0	0.01	0.05
981	0.21316	1.23003	0.87389	1.27171	-0.25945	0.585946	-0.585946	Cryo	HSC70	HSP70	1	0	0.009	0.05
982	4.02702	-0.03873	0.7502	1.19644	-0.27404	0.562186	-0.562186	Cryo	HSC70	HSP70	1	0	0.002	0.05
983	4.1717	0.15708	0.69368	0.71482	-0.39785	0.400281	-0.400281	Cryo	HSC70	HSP70	1	0	0.001	0.05
984	1.35915	1.10686	0.22545	0.03134	-0.85947	0.0657693	-0.0657693	Cryo	HSC70	HSP70	1	0	0.001	0.05
985	0.20792	1.38699	0.88068	1.37197	-0.24147	0.617137	-0.617137	Cryo	HSC70	HSP70	1	0	0.002	0.05
986	4.12418	0.12107	0.66312	0.63125	-0.4269	0.369674	-0.369674	Cryo	HSC70	HSP70	1	0	0.001	0.05
987	0.85382	0.29897	-0.49504	0.17873	0.67247	0.172327	0.172327	Cryo	HSC70	HSP70	1	0	0.001	0.05
988	4.06928	0.05333	0.72691	0.84409	-0.35823	0.445838	-0.445838	Cryo	HSC70	HSP70	1	0	0	0.05
989	0.51936	3.24633	0.74649	0.47306	-0.49158	0.308406	-0.308406	Cryo	HSC70	HSP70	1	0	0.001	0.05
990	1.48311	0.22912	1.18354	0.85482	-0.35519	0.449539	-0.449539	Cryo	HSC70	HSP70	1	0	0	0.05
991	0.79153	0.78924	0.59297	0.30549	-0.58046	0.236228	-0.236228	Cryo	HSC70	HSP70	1	0	0.001	0.05
992	1.08406	1.04244	0.43789	0.18946	-0.66337	0.178244	-0.178244	Cryo	HSC70	HSP70	1	0	0.001	0.05
993	0.83497	0.0685	0.08073	0.00504	-0.94339	0.0253087	-0.0253087	Cryo	HSC70	HSP70	1	0	0.001	0.05
994	0.43586	1.09718	-0.32663	0.12055	0.72844	0.137606	0.137606	Cryo	HSC70	HSP70	1	0	0.001	0.05
995	2.65589	0.11199	0.08916	0.00766	-0.93025	0.0314003	-0.0314003	Cryo	HSC70	HSP70	1	0	0.001	0.05
996	3.25379	0.02748	0.009	9e-05	-0.99238	0.003322	-0.003322	Cryo	HSC70	HSP70	1	0	0.001	0.05
997	0.64658	0.36315	0.71962	0.39362	-0.5304	0.275396	-0.275396	Cryo	HSC70	HSP70	1	0	0.003	0.05
998	0.21517	0.78183	-0.14964	0.03648	0.84853	0.0713328	0.0713328	Cryo	HSC70	HSP70	1	0	0.006	0.05
999	0.56816	0.63339	-0.27292	0.06554	0.79794	0.0980298	0.0980298	Cryo	HSC70	HSP70	1	0	0.004	0.05
1000	2.21233	-0.45468	0.26117	0.05196	-0.81969	0.0863504	-0.0863504	Cryo	HSC70	HSP70	1	0	0.001	0.05
1001	2.62662	-0.27494	0.18387	0.03348	-0.85482	0.0681253	-0.0681253	Cryo	HSC70	HSP70	1	0	0	0.05
1002	2.51831	-0.05121	0.03989	0.00146	-0.96957	0.0134208	-0.0134208	Cryo	HSC70	HSP70	1	0	0	0.05
1003	0.23969	0.953	-0.15326	0.06827	0.79387	0.100251	0.100251	Cryo	HSC70	HSP70	1	0	0.001	0.05
1004	4.10023	0.05808	0.72219	0.73655	-0.39077	0.408079	-0.408079	Cryo	HSC70	HSP70	1	0	0	0.05
1005	4.17791	-0.01543	0.73652	0.80958	-0.36824	0.433869	-0.433869	Cryo	HSC70	HSP70	1	0	0	0.05
1006	0.50102	3.78316	0.57559	0.34871	-0.55484	0.255832	-0.255832	Cryo	HSC70	HSP70	1	0	0.001	0.05
1007	3.96634	0.12432	0.73114	1.01118	-0.31462	0.502214	-0.502214	Cryo	HSC70	HSP70	1	0	0.001	0.05
1008	3.69442	-0.02351	0.77648	1.23343	-0.26674	0.573912	-0.573912	Cryo	HSC70	HSP70	1	0	0.001	0.05
1009	0.70523	0.59	1.63714	2.60264	-0.10669	0.971876	-0.971876	Cryo	HSC70	HSP70	0.885295	-0.0529119	0.001	0.05
1010	0.90807	0.62604	0.68634	0.36169	-0.54757	0.26156	-0.26156	Cryo	HSC70	HSP70	1	0	0.001	0.05
1011	0.76709	2.09313	0.44514	0.21512	-0.64278	0.191938	-0.191938	Cryo	HSC70	HSP70	1	0	0.001	0.05
1012	0.84282	0.10718	0.05088	0.00217	-0.96285	0.0164414	-0.0164414	Cryo	HSC70	HSP70	1	0	0.001	0.05
1013	3.61418	0.17711	0.68009	0.40778	-0.5231	0.281415	-0.281415	Cryo	HSC70	HSP70	1	0	0.001	0.05
1014	0	-2.05229	0	0	1	0	0	Cryo	HSC70	HSP70	1	0	0.01	0.05
1015	8.44368	0.05681	0.4798	0.92873	-0.33519	0.474709	-0.474709	Cryo	HSC70	HSP70	1	0	0.009	0.05
1016	0.79894	-0.14427	-0.4213	0.13577	0.71252	0.147203	0.147203	Cryo	HSC70	HSP70	1	0	0.011	0.05
1017	0	-2.29306	0	0	1	0	0	Cryo	HSC70	HSP70	1	0	0.012	0.05
1018	0.50187	0.58346	-0.28242	0.08395	0.77201	0.112377	0.112377	Cryo	HSC70	HSP70	1	0	0.009	0.05
1019	9.22273	0.04828	0.44534	2.11652	-0.14572	0.836481	-0.836481	Cryo	HSC70	HSP70	1	0	0.004	0.05
1020	7.79723	0.05918	0.46155	0.61398	-0.4333	0.363211	-0.363211	Cryo	HSC70	HSP70	1	0	0.002	0.05
1021	8.57775	0.05524	0.47383	1.67278	-0.19589	0.707988	-0.707988	Cryo	HSC70	HSP70	1	0	0.001	0.05
1022	4.27078	0.16527	0.71405	0.69915	-0.40307	0.39462	-0.39462	Cryo	HSC70	HSP70	1	0	0	0.05
1023	3.64794	-0.13679	0.6787	0.3747	-0.54045	0.267244	-0.267244	Cryo	HSC70	HSP70	1	0	0	0.05
1024	1.3342	0.4923	0.98101	0.67392	-0.41169	0.38543	-0.38543	Cryo	HSC70	HSP70	1	0	0.001	0.05
1025	0.2185	1.08522	-0.15958	0.04988	0.82327	0.0844577	0.0844577	Cryo	HSC70	HSP70	1	0	0.002	0.05
1026	2.39429	0.13767	0.70112	0.41796	-0.51795	0.285712	-0.285712	Cryo	HSC70	HSP70	1	0	0.001	0.05
1027	1.97657	-0.13679	0.11625	0.0105	-0.91839	0.0369729	-0.0369729	Cryo	HSC70	HSP70	1	0	0.001	0.05
1028	0.2547	1.17861	0.85224	1.57382	-0.20965	0.678505	-0.678505	Cryo	HSC70	HSP70	1	0	0.002	0.05
1029	1.06623	0.91676	0.33707	0.09897	-0.75307	0.123165	-0.123165	Cryo	HSC70	HSP70	1	0	0.001	0.05
1030	0.60394	0.99092	-0.34224	0.12034	0.72866	0.137475	0.137475	Cryo	HSC70	HSP70	1	0	0.001	0.05
1031	1.01912	0.35933	1.27219	1.33797	-0.24739	0.606618	-0.606618	Cryo	HSC70	HSP70	1	0	0.001	0.05
1032	1.32655	0.11783	-0.00633	3e-05	0.99578	0.0018366	0.0018366	Cryo	HSC70	HSP70	1	0	0	0.05
1033	1.99792	0.20388	-0.1929	0.02697	0.86954	0.0607104	0.0607104	Cryo	HSC70	HSP70	1	0	0	0.05
1034	3.58351	-0.09471	0.8161	0.6356	-0.42531	0.371294	-0.371294	Cryo	HSC70	HSP70	1	0	0.001	0.05
1035	1.10825	0.48045	0.4907	0.19091	-0.66216	0.179037	-0.179037	Cryo	HSC70	HSP70	1	0	0.002	0.05
1036	1.06641	-0.1406	0.56617	0.27955	-0.597	0.224026	-0.224026	Cryo	HSC70	HSP70	1	0	0.006	0.05
1037	0.45636	1.25234	0.93004	0.77868	-0.37755	0.423026	-0.423026	Cryo	HSC70	HSP70	1	0	0.01	0.05
1038	2.52438	0.08646	0.8149	0.60731	-0.4358	0.360713	-0.360713	Cryo	HSC70	HSP70	1	0	0.012	0.05
1039	0.5399	0.79638	0.71935	0.76965	-0.38032	0.419851	-0.419851	Cryo	HSC70	HSP70	1	0	0.025	0.05
1040	0.8002	2.2009	0.52573	0.21142	-0.64566	0.189996	-0.189996	Cryo	HSC70	HSP70	1	0	0.035	0.05
1041	0.67102	0.17137	-0.42356	0.14258	0.70573	0.151361	0.151361	Cryo	HSC70	HSP70	1	0	0.051	0.05
1042	0.22578	1.45256	0.85827	1.87662	-0.17072	0.767716	-0.767716	Cryo	HSC70	HSP70	1	0	0.068	0.05
1043	1.65162	-0.26782	0.23844	0.04177	-0.83806	0.0767249	-0.0767249	Cryo	HSC70	HSP70	1	0	0.072	0.05
1044	0.26737	1.0253	-0.16934	0.03792	0.84561	0.0728299	0.0728299	Cryo	HSC70	HSP70	1	0	0.091	0.05
1045	2.37542	0.04006	0.02937	0.00075	-0.97812	0.00960786	-0.00960786	Cryo	HSC70	HSP70	1	0	0.099	0.05
1046	0	-3.19211	0	0	1	0	0	Cryo	HSC70	HSP70	1	0	0.126	0.15
1047	0.27339	1.21282	-0.1991	0.05132	0.82078	0.0857732	0.0857732	Cryo	HSC70	HSP70	1	0	0.125	0.15
1048	0.35127	0.74647	-0.20882	0.0617	0.80384	0.0948304	0.0948304	Cryo	HSC70	HSP70	1	0	0.119	0.15
1049	0.22459	1.33268	-0.16709	0.07297	0.78706	0.103992	0.103992	Cryo	HSC70	HSP70	1	0	0.11	0.15
1050	2.59292	-0.56951	-0.49994	0.22824	0.63283	0.198713	0.198713	Cryo	HSC70	HSP70	1	0	0.078	0.05
1051	0.72387	1.77908	-0.01391	0.00016	0.98982	0.00444377	0.00444377	Cryo	HSC70	HSP70	1	0	0.068	0.05
1052	0.21428	1.34056	-0.15667	0.04038	0.84075	0.0753331	0.0753331	Cryo	HSC70	HSP70	1	0	0.06	0.05
1053	8.90749	0.05149	0.45909	2.45195	-0.11738	0.930406	-0.930406	Cryo	HSC70	HSP70	0.922572	-0.0349996	0.026	0.05
1054	1.31265	0.68242	0.17524	0.02136	-0.88381	0.0536411	-0.0536411	Cryo	HSC70	HSP70	1	0	0.014	0.05
1055	0.59192	0.75454	0.64454	0.3706	-0.54268	0.265456	-0.265456	Cryo	HSC70	HSP70	1	0	0.01	0.05
1056	8.85823	0.05207	0.4613	3.27074	-0.07053	1.15163	-1.15163	Cryo	HSC70	HSP70	0.732776	-0.135029	0.003	0.05
1057	0.18227	1.43455	0.86683	1.23693	-0.26606	0.57502	-0.57502	Cryo	HSC70	HSP70	1	0	0.004	0.05
1058	2.51378	0.1404	0.9081	0.7539	-0.38525	0.414257	-0.414257	Cryo	HSC70	HSP70	1	0	0.002	0.05
1059	3.94117	0.06073	0.7394	0.99051	-0.31962	0.495366	-0.495366	Cryo	HSC70	HSP70	1	0	0.002	0.05
1060	0.52517	3.41241	-0.24036	0.07194	0.78854	0.103176	0.103176	Cryo	HSC70	HSP70	1	0	0.004	0.05
1061	0.48413	4.07101	-0.00813	7e-05	0.99332	0.00291082	0.00291082	Cryo	HSC70	HSP70	1	0	0.005	0.05
1062	4.25073	0.02715	0.65779	0.59333	-0.44113	0.355433	-0.355433	Cryo	HSC70	HSP70	1	0	0.006	0.05
1063	0.55987	0.87884	0.89487	0.84876	-0.3569	0.447453	-0.447453	Cryo	HSC70	HSP70	1	0	0.009	0.05
1064	0.2185	1.14508	-0.14494	0.04115	0.83925	0.0761086	0.0761086	Cryo	HSC70	HSP70	1	0	0.011	0.05
1065	1.76403	0.32163	0.89072	0.51904	-0.47125	0.326749	-0.326749	Cryo	HSC70	HSP70	1	0	0.008	0.05
1066	1.84964	0.2606	-0.44392	0.13329	0.71504	0.14567	0.14567	Cryo	HSC70	HSP70	1	0	0.008	0.05
1067	0	-3.77516	0	0	1	0	0	Cryo	HSC70	HSP70	1	0	0.012	0.05
1068	4.07328	0.04947	0.72772	0.84597	-0.35769	0.446493	-0.446493	Cryo	HSC70	HSP70	1	0	0.007	0.05
1069	7.85895	0.06454	0.50723	0.81655	-0.36619	0.436294	-0.436294	Cryo	HSC70	HSP70	1	0	0.008	0.05
1070	1	0	0	0	1	0	0	Cryo	HSC70	HSP70	1	0	0.013	0.05
1071	1	0	0	0	1	0	0	Cryo	HSC70	HSP70	1	0	0.015	0.05
1072	1	0	0	0	1	0	0	Cryo	HSC70	HSP70	1	0	0.015	0.05
1073	1	0	0	0	1	0	0	Cryo	HSC70	HSP70	1	0	0.013	0.05
1074	0.56496	1.09485	-0.31345	0.08267	0.77371	0.111422	0.111422	Cryo	HSC70	HSP70	1	0	0.008	0.05
1075	1.55835	0.27083	0.17279	0.01963	-0.88859	0.0512986	-0.0512986	Cryo	HSC70	HSP70	1	0	0.002	0.05
1076	1.3342	0.4923	0.981	0.67392	-0.41169	0.38543	-0.38543	Cryo	HSC70	HSP70	1	0	0.001	0.05
1077	1.27498	-0.13012	-0.62092	0.24757	0.61879	0.208457	0.208457	Cryo	HSC70	HSP70	1	0	0	0.05
1078	4.40462	0.1613	0.69062	0.70342	-0.40164	0.396163	-0.396163	Cryo	HSC70	HSP70	1	0	0	0.05
1079	3.88917	0.18196	0.71481	0.85368	-0.35551	0.449148	-0.449148	Cryo	HSC70	HSP70	1	0	0	0.05
1080	1.68626	-0.24959	1.25018	1.07629	-0.29953	0.52356	-0.52356	Cryo	HSC70	HSP70	1	0	0	0.05
1081	2.36343	-0.25591	0.80031	0.56765	-0.4512	0.345631	-0.345631	Cryo	HSC70	HSP70	1	0	0.001	0.05
1082	0.80349	0.64032	1.57783	1.99837	-0.15747	0.802802	-0.802802	Cryo	HSC70	HSP70	1	0	0.001	0.05
1083	0.64315	0.8627	0.83908	0.48975	-0.48404	0.315119	-0.315119	Cryo	HSC70	HSP70	1	0	0.001	0.05
1084	4.2419	0.14651	0.71267	0.79709	-0.37197	0.429492	-0.429492	Cryo	HSC70	HSP70	1	0	0.001	0.05
1085	1.04222	1.4541	0.75015	0.34897	-0.5547	0.255942	-0.255942	Cryo	HSC70	HSP70	1	0	0.003	0.05
1086	0.98046	0.56377	0.40486	0.10712	-0.74344	0.128754	-0.128754	Cryo	HSC70	HSP70	1	0	0.006	0.05
1087	0.88836	0.39473	0.45962	0.16502	-0.68458	0.164576	-0.164576	Cryo	HSC70	HSP70	1	0	0.013	0.05
1088	1	0	0	0	1	0	0	Cryo	HSC70	HSP70	1	0	0.12	0.15
1089	0.55934	1.15631	1.02439	1.11223	-0.2916	0.535212	-0.535212	Cryo	HSC70	HSP70	1	0	0.134	0.15
1090	0.86302	1.40459	0.44021	0.17077	-0.67942	0.167862	-0.167862	Cryo	HSC70	HSP70	1	0	0.145	0.15
1091	0.20953	6.19804	-0.1502	0.03916	0.84314	0.0741003	0.0741003	Cryo	HSC70	HSP70	1	0	0.166	0.15
1092	0.45814	0.93936	0.81882	0.76722	-0.38108	0.418984	-0.418984	Cryo	HSC70	HSP70	1	0	0.167	0.15
1093	0.59267	0.72498	1.67581	2.47464	-0.1157	0.936667	-0.936667	Cryo	HSC70	HSP70	0.916532	-0.0378524	0.161	0.15
1094	2.47141	0.06434	0.14747	0.01995	-0.88769	0.0517387	-0.0517387	Cryo	HSC70	HSP70	1	0	0.155	0.15
1095	1	0	0	0	1	0	0	Cryo	HSC70	HSP70	1	0	0.162	0.15
1096	1	0	0	0	1	0	0	Cryo	HSC70	HSP70	1	0	0.161	0.15
1097	0	-3.19211	0	0	1	0	0	Cryo	HSC70	HSP70	1	0	0.166	0.15
1098	0.22148	1.33524	-0.1649	0.05326	0.81748	0.0875229	0.0875229	Cryo	HSC70	HSP70	1	0	0.146	0.15
1099	53.9684	-1e-05	-0.00013	0	1	0	0	Cryo	HSC70	HSP70	1	0	0.08	0.05
1100	2.90039	0.00932	0.11716	0.01566	-0.90041	0.0455597	-0.0455597	Cryo	HSC70	HSP70	1	0	0.074	0.05
1101	0.26324	1.02845	-0.16696	0.03754	0.84637	0.0724397	0.0724397	Cryo	HSC70	HSP70	1	0	0.078	0.05
1102	0.26724	1.02655	-0.16927	0.03791	0.84563	0.0728196	0.0728196	Cryo	HSC70	HSP70	1	0	0.076	0.05
1103	1	0	0	0	1	0	0	Cryo	HSC70	HSP70	1	0	0.068	0.05
1104	1	0	0	0	1	0	0	Cryo	HSC70	HSP70	1	0	0.054	0.05
1105	1	0	0	0	1	0	0	Cryo	HSC70	HSP70	1	0	0.029	0.05
1106	1	0	0	0	1	0	0	Cryo	HSC70	HSP70	1	0	0.017	0.05
1107	1	0	0	0	1	0	0	Cryo	HSC70	HSP70	1	0	0.01	0.05
1108	1	0	0	0	1	0	0	Cryo	HSC70	HSP70	1	0	0.006	0.05
1109	1	0	0	0	1	0	0	Cryo	HSC70	HSP70	1	0	0.004	0.05
1110	1	0	0	0	1	0	0	Cryo	HSC70	HSP70	1	0	0.003	0.05
1111	1	0	0	0	1	0	0	Cryo	HSC70	HSP70	1	0	0.003	0.05
1112	1	0	0	0	1	0	0	Cryo	HSC70	HSP70	1	0	0.002	0.05
1113	1	0	0	0	1	0	0	Cryo	HSC70	HSP70	1	0	0.003	0.05
1114	1	0	0	0	1	0	0	Cryo	HSC70	HSP70	1	0	0.004	0.05
1115	1	0	0	0	1	0	0	Cryo	HSC70	HSP70	1	0	0.003	0.05
1116	1	0	0	0	1	0	0	Cryo	HSC70	HSP70	1	0	0.001	0.05
1117	4.0188	0.02329	0.62193	0.8084	-0.36859	0.433456	-0.433456	Cryo	HSC70	HSP70	1	0	0.001	0.05
1118	0.20889	6.21612	-0.15028	0.03949	0.84248	0.0744404	0.0744404	Cryo	HSC70	HSP70	1	0	0.005	0.05
1119	1.25198	0.23862	-0.12331	0.01014	0.91978	0.036316	0.036316	Cryo	HSC70	HSP70	1	0	0.005	0.05
1120	1	0	0	0	1	0	0	Cryo	HSC70	HSP70	1	0	0.002	0.05
1121	1	0	0	0	1	0	0	Cryo	HSC70	HSP70	1	0	0.003	0.05
1122	0.50122	3.73571	0.64258	0.43461	-0.50973	0.29266	-0.29266	Cryo	HSC70	HSP70	1	0	0.004	0.05
1123	0.56009	0.79322	0.855	0.77481	-0.37873	0.42167	-0.42167	Cryo	HSC70	HSP70	1	0	0.004	0.05
1124	0.47719	-0.52316	-0.00592	4e-05	0.99496	0.00219438	0.00219438	Cryo	HSC70	HSP70	1	0	0.003	0.05
1125	3.0626	0.1268	0.68239	0.47222	-0.49197	0.308061	-0.308061	Cryo	HSC70	HSP70	1	0	0.001	0.05
1126	0.65685	0.22099	-0.41836	0.1848	0.66728	0.175692	0.175692	Cryo	HSC70	HSP70	1	0	0.001	0.05
1127	4.09068	0.13196	0.70671	0.70081	-0.40251	0.395223	-0.395223	Cryo	HSC70	HSP70	1	0	0	0.05
1128	4.15733	0.09974	0.72958	0.7824	-0.37641	0.424339	-0.424339	Cryo	HSC70	HSP70	1	0	0	0.05
1129	0.87783	-0.07665	-0.48974	0.20937	0.64726	0.188921	0.188921	Cryo	HSC70	HSP70	1	0	0.002	0.05
1130	0.51205	3.48884	0.69796	0.46779	-0.494	0.306273	-0.306273	Cryo	HSC70	HSP70	1	0	0.003	0.05
1131	1.33153	0.77185	-0.32718	0.0749	0.78433	0.105501	0.105501	Cryo	HSC70	HSP70	1	0	0.003	0.05
1132	4.30995	0.1149	0.7052	0.80928	-0.36833	0.433763	-0.433763	Cryo	HSC70	HSP70	1	0	0.005	0.05
1133	2.15466	-0.30034	0.21091	0.0339	-0.85392	0.0685828	-0.0685828	Cryo	HSC70	HSP70	1	0	0.008	0.05
1134	0.35813	-0.03381	-0.217	0.05749	0.81051	0.0912416	0.0912416	Cryo	HSC70	HSP70	1	0	0.012	0.05
1135	1.92356	-0.33326	0.26044	0.04687	-0.8286	0.0816551	-0.0816551	Cryo	HSC70	HSP70	1	0	0.014	0.05
1136	0.35813	-0.03381	-0.217	0.05749	0.81051	0.0912416	0.0912416	Cryo	HSC70	HSP70	1	0	0.02	0.05
1137	0.97434	-0.26993	-0.43072	0.13007	0.71835	0.143664	0.143664	Cryo	HSC70	HSP70	1	0	0.023	0.05
1138	0.35843	-0.03435	-0.21715	0.05757	0.81038	0.0913113	0.0913113	Cryo	HSC70	HSP70	1	0	0.028	0.05
1139	0.34651	3.81427	0.02447	0.00079	-0.97752	0.00987435	-0.00987435	Cryo	HSC70	HSP70	1	0	0.029	0.05
1140	0.35813	-0.03381	-0.217	0.05749	0.81051	0.0912416	0.0912416	Cryo	HSC70	HSP70	1	0	0.026	0.05
1141	2.51776	0.00724	0.02655	0.00064	-0.97975	0.00888473	-0.00888473	Cryo	HSC70	HSP70	1	0	0.02	0.05
1142	0.55277	-0.07012	-0.19206	0.04788	0.82679	0.0826048	0.0826048	Cryo	HSC70	HSP70	1	0	0.018	0.05
1143	4.35688	0.00041	0.0007	0	-0.99931	0.000299767	-0.000299767	Cryo	HSC70	HSP70	1	0	0.015	0.05
1144	1.20044	-0.3266	0.41517	0.12652	-0.72207	0.141421	-0.141421	Cryo	HSC70	HSP70	1	0	0.016	0.05
1145	3.26688	-0.04464	0.06533	0.00465	-0.94565	0.0242696	-0.0242696	Cryo	HSC70	HSP70	1	0	0.018	0.05
1146	0.75872	1.75986	-0.10038	0.01415	0.9053	0.0432075	0.0432075	Cryo	HSC70	HSP70	1	0	0.03	0.05
1147	0	-2.53441	0	0	1	0	0	Cryo	HSC70	HSP70	1	0	0.045	0.05
1148	0	-2.52806	0	0	1	0	0	Cryo	HSC70	HSP70	1	0	0.044	0.05
1149	2.7083	-0.34858	0.12685	0.01659	-0.89752	0.0469559	-0.0469559	Cryo	HSC70	HSP70	1	0	0.022	0.05
1150	0.71586	2.26018	-0.28553	0.06705	0.79568	0.0992616	0.0992616	Cryo	HSC70	HSP70	1	0	0.015	0.05
1151	0.9482	1.08753	-0.27971	0.05841	0.80902	0.0920407	0.0920407	Cryo	HSC70	HSP70	1	0	0.008	0.05
1152	0.6813	2.26174	0.65863	0.48978	-0.48402	0.315137	-0.315137	Cryo	HSC70	HSP70	1	0	0.005	0.05
1153	1.5436	1.05902	-0.36028	0.08707	0.76793	0.114678	0.114678	Cryo	HSC70	HSP70	1	0	0.001	0.05
1154	0.93512	0.35407	0.52186	0.21791	-0.64063	0.193393	-0.193393	Cryo	HSC70	HSP70	1	0	0.001	0.05
1155	3.35097	0.45083	0.7136	0.43186	-0.51108	0.291511	-0.291511	Cryo	HSC70	HSP70	1	0	0	0.05
1156	1.90277	0.40802	0.04634	0.00141	-0.97006	0.0132014	-0.0132014	Cryo	HSC70	HSP70	1	0	0	0.05
1157	1.18866	0.13571	0.5487	0.21072	-0.64621	0.189626	-0.189626	Cryo	HSC70	HSP70	1	0	0	0.05
1158	3.56984	0.3856	0.7428	0.54664	-0.45969	0.337535	-0.337535	Cryo	HSC70	HSP70	1	0	0.001	0.05
1159	4.31111	0.32245	0.7132	0.82671	-0.36323	0.439818	-0.439818	Cryo	HSC70	HSP70	1	0	0.002	0.05
1160	0.41326	1.65503	-0.28445	0.09213	0.76149	0.118336	0.118336	Cryo	HSC70	HSP70	1	0	0.013	0.05
1161	0	-3.82287	0	0	1	0	0	Cryo	HSC70	HSP70	1	0	0.018	0.05
1162	60.8455	3e-05	0.00054	0	-1	0	0	Cryo	HSC70	HSP70	1	0	0.008	0.05
1163	0.4551	4.13277	-0.35691	0.11658	0.73277	0.135032	0.135032	Cryo	HSC70	HSP70	1	0	0.008	0.05
1164	0.46548	1.74984	0.96806	1.03695	-0.30853	0.510703	-0.510703	Cryo	HSC70	HSP70	1	0	0.006	0.05
1165	1.29067	1.27776	-0.24913	0.04287	0.83596	0.0778145	0.0778145	Cryo	HSC70	HSP70	1	0	0.003	0.05
1166	1.24379	1.09245	1.33274	1.20147	-0.27303	0.56379	-0.56379	Cryo	HSC70	HSP70	1	0	0.002	0.05
1167	1.63981	0.99865	0.13049	0.01232	-0.91161	0.0401909	-0.0401909	Cryo	HSC70	HSP70	1	0	0.002	0.05
1168	0.80951	1.04036	0.81969	0.5296	-0.46677	0.330897	-0.330897	Cryo	HSC70	HSP70	1	0	0.003	0.05
1169	0.62207	2.32266	-0.24448	0.07021	0.79103	0.101807	0.101807	Cryo	HSC70	HSP70	1	0	0.005	0.05
1170	0.4404	1.51094	0.76201	0.49914	-0.47988	0.318867	-0.318867	Cryo	HSC70	HSP70	1	0	0.006	0.05
1171	0.41091	1.58423	1.77787	3.64648	-0.05619	1.25034	-1.25034	Cryo	HSC70	HSP70	0.657084	-0.182379	0.006	0.05
1172	3.15594	0.45857	0.72424	0.50672	-0.47656	0.321882	-0.321882	Cryo	HSC70	HSP70	1	0	0.003	0.05
1173	0.18413	1.98577	-0.13573	0.03197	0.85809	0.0664672	0.0664672	Cryo	HSC70	HSP70	1	0	0.005	0.05
1174	1.57472	1.00371	0.17954	0.02331	-0.87865	0.0561841	-0.0561841	Cryo	HSC70	HSP70	1	0	0.003	0.05
1175	0.99562	1.32838	-0.56799	0.20403	0.65149	0.186092	0.186092	Cryo	HSC70	HSP70	1	0	0.002	0.05
1176	0.45573	1.3101	-0.31055	0.08754	0.76733	0.115018	0.115018	Cryo	HSC70	HSP70	1	0	0.003	0.05
1177	57.619	-0.00012	3e-05	0	-1	0	0	Cryo	HSC70	HSP70	1	0	0.003	0.05
1178	0.83568	2.22781	1.50363	1.76122	-0.18447	0.734074	-0.734074	Cryo	HSC70	HSP70	1	0	0.007	0.05
1179	0.80547	2.34492	1.58629	2.00762	-0.15651	0.805458	-0.805458	Cryo	HSC70	HSP70	1	0	0.012	0.05
1180	3.07	0.2986	0.10079	0.01037	-0.91889	0.0367365	-0.0367365	Cryo	HSC70	HSP70	1	0	0.019	0.05
1181	2.47038	0.42852	-0.05456	0.00273	0.95833	0.0184849	0.0184849	Cryo	HSC70	HSP70	1	0	0.049	0.05
1182	0.45383	3.81388	-0.30654	0.08747	0.76742	0.114967	0.114967	Cryo	HSC70	HSP70	1	0	0.157	0.15
1183	0.46631	1.28678	-0.29466	0.09625	0.75638	0.12126	0.12126	Cryo	HSC70	HSP70	1	0	0.233	0.25
1184	0	-3.22225	0	0	1	0	0	Cryo	HSC70	HSP70	1	0	0.278	0.25
1185	0.22216	1.71237	-0.14289	0.05637	0.81234	0.0902622	0.0902622	Cryo	HSC70	HSP70	1	0	0.276	0.25
1186	0.63892	0.79956	0.72209	0.62603	-0.42881	0.367735	-0.367735	Cryo	HSC70	HSP70	1	0	0.254	0.25
1187	0	-3.23034	0	0	1	0	0	Cryo	HSC70	HSP70	1	0	0.233	0.25
1188	49.1886	-0.00041	-0.00012	0	1	0	0	Cryo	HSC70	HSP70	1	0	0.043	0.05
1189	2.93228	0.31866	0.1154	0.01553	-0.90082	0.045362	-0.045362	Cryo	HSC70	HSP70	1	0	0.012	0.05
1190	0.74058	2.15808	-0.2862	0.06558	0.79789	0.098057	0.098057	Cryo	HSC70	HSP70	1	0	0.007	0.05
1191	1.57439	1.2373	0.11598	0.00973	-0.92143	0.0355377	-0.0355377	Cryo	HSC70	HSP70	1	0	0.001	0.05
1192	59.8493	3e-05	-5e-05	0	1	0	0	Cryo	HSC70	HSP70	1	0	0	0.05
1193	3.95506	0.37387	0.71332	0.94375	-0.33132	0.479752	-0.479752	Cryo	HSC70	HSP70	1	0	0.001	0.05
1194	1	0	0	0	1	0	0	Cryo	HSC70	HSP70	1	0	0.003	0.05
1195	1	0	0	0	1	0	0	Cryo	HSC70	HSP70	1	0	0.003	0.05
1196	1	0	0	0	1	0	0	Cryo	HSC70	HSP70	1	0	0.004	0.05
1197	1	0	0	0	1	0	0	Cryo	HSC70	HSP70	1	0	0.004	0.05
1198	1	0	0	0	1	0	0	Cryo	HSC70	HSP70	1	0	0.005	0.05
1199	1	0	0	0	1	0	0	Cryo	HSC70	HSP70	1	0	0.006	0.05
1200	1	0	0	0	1	0	0	Cryo	HSC70	HSP70	1	0	0.008	0.05
1201	1	0	0	0	1	0	0	Cryo	HSC70	HSP70	1	0	0.007	0.05
1202	1	0	0	0	1	0	0	Cryo	HSC70	HSP70	1	0	0.008	0.05
1203	1	0	0	0	1	0	0	Cryo	HSC70	HSP70	1	0	0.005	0.05
1204	1	0	0	0	1	0	0	Cryo	HSC70	HSP70	1	0	0.004	0.05
1205	1	0	0	0	1	0	0	Cryo	HSC70	HSP70	1	0	0.003	0.05
1206	1	0	0	0	1	0	0	Cryo	HSC70	HSP70	1	0	0.003	0.05
1207	1	0	0	0	1	0	0	Cryo	HSC70	HSP70	1	0	0.003	0.05
1208	1	0	0	0	1	0	0	Cryo	HSC70	HSP70	1	0	0.003	0.05
1209	1	0	0	0	1	0	0	Cryo	HSC70	HSP70	1	0	0.006	0.05
1210	1	0	0	0	1	0	0	Cryo	HSC70	HSP70	1	0	0.006	0.05
1211	1	0	0	0	1	0	0	Cryo	HSC70	HSP70	1	0	0.008	0.05
1212	1	0	0	0	1	0	0	Cryo	HSC70	HSP70	1	0	0.012	0.05
1213	1	0	0	0	1	0	0	Cryo	HSC70	HSP70	1	0	0.013	0.05
1214	1	0	0	0	1	0	0	Cryo	HSC70	HSP70	1	0	0.011	0.05
1215	1	0	0	0	1	0	0	Cryo	HSC70	HSP70	1	0	0.005	0.05
1216	1	0	0	0	1	0	0	Cryo	HSC70	HSP70	1	0	0.004	0.05
1217	1	0	0	0	1	0	0	Cryo	HSC70	HSP70	1	0	0.002	0.05
1218	1	0	0	0	1	0	0	Cryo	HSC70	HSP70	1	0	0.001	0.05
1219	1	0	0	0	1	0	0	Cryo	HSC70	HSP70	1	0	0.001	0.05
1220	1	0	0	0	1	0	0	Cryo	HSC70	HSP70	1	0	0.001	0.05
1221	1	0	0	0	1	0	0	Cryo	HSC70	HSP70	1	0	0.001	0.05
1222	1	0	0	0	1	0	0	Cryo	HSC70	HSP70	1	0	0.001	0.05
1223	1	0	0	0	1	0	0	Cryo	HSC70	HSP70	1	0	0.002	0.05
1224	1	0	0	0	1	0	0	Cryo	HSC70	HSP70	1	0	0.002	0.05
1225	1	0	0	0	1	0	0	Cryo	HSC70	HSP70	1	0	0.001	0.05
1226	1	0	0	0	1	0	0	Cryo	HSC70	HSP70	1	0	0.001	0.05
1227	1	0	0	0	1	0	0	Cryo	HSC70	HSP70	1	0	0.002	0.05
1228	1	0	0	0	1	0	0	Cryo	HSC70	HSP70	1	0	0.005	0.05
1229	1	0	0	0	1	0	0	Cryo	HSC70	HSP70	1	0	0.023	0.05
1230	1	0	0	0	1	0	0	Cryo	HSC70	HSP70	1	0	0.029	0.05
1231	1	0	0	0	1	0	0	Cryo	HSC70	HSP70	1	0	0.033	0.05
1232	1	0	0	0	1	0	0	Cryo	HSC70	HSP70	1	0	0.042	0.05
1233	1	0	0	0	1	0	0	Cryo	HSC70	HSP70	1	0	0.049	0.05
1234	1	0	0	0	1	0	0	Cryo	HSC70	HSP70	1	0	0.058	0.05
1235	1	0	0	0	1	0	0	Cryo	HSC70	HSP70	1	0	0.05	0.05
1236	1	0	0	0	1	0	0	Cryo	HSC70	HSP70	1	0	0.03	0.05
1237	1	0	0	0	1	0	0	Cryo	HSC70	HSP70	1	0	0.012	0.05
1238	1	0	0	0	1	0	0	Cryo	HSC70	HSP70	1	0	0.008	0.05
1239	1	0	0	0	1	0	0	Cryo	HSC70	HSP70	1	0	0.008	0.05
1240	1	0	0	0	1	0	0	Cryo	HSC70	HSP70	1	0	0.009	0.05
1241	1	0	0	0	1	0	0	Cryo	HSC70	HSP70	1	0	0.01	0.05
1242	1	0	0	0	1	0	0	Cryo	HSC70	HSP70	1	0	0.009	0.05
1243	1	0	0	0	1	0	0	Cryo	HSC70	HSP70	1	0	0.007	0.05
1244	1	0	0	0	1	0	0	Cryo	HSC70	HSP70	1	0	0.004	0.05
1245	1	0	0	0	1	0	0	Cryo	HSC70	HSP70	1	0	0.003	0.05
1246	1	0	0	0	1	0	0	Cryo	HSC70	HSP70	1	0	0.003	0.05
1247	1	0	0	0	1	0	0	Cryo	HSC70	HSP70	1	0	0.003	0.05
1248	1	0	0	0	1	0	0	Cryo	HSC70	HSP70	1	0	0.003	0.05
1249	1	0	0	0	1	0	0	Cryo	HSC70	HSP70	1	0	0.003	0.05
1250	1	0	0	0	1	0	0	Cryo	HSC70	HSP70	1	0	0.003	0.05
1251	1.31399	0.53113	0.926	0.59666	-0.43986	0.356686	-0.356686	Cryo	HSC70	HSP70	1	0	0.002	0.05
1252	2.96665	0.43416	0.71449	0.61024	-0.4347	0.36181	-0.36181	Cryo	HSC70	HSP70	1	0	0.001	0.05
1253	0.91399	0.49797	-0.10183	0.00771	0.93002	0.0315077	0.0315077	Cryo	HSC70	HSP70	1	0	0.001	0.05
1254	4.33653	0.34132	0.70964	0.79628	-0.37221	0.429212	-0.429212	Cryo	HSC70	HSP70	1	0	0.001	0.05
1255	0.6779	1.59523	-0.3177	0.0681	0.79412	0.100114	0.100114	Cryo	HSC70	HSP70	1	0	0.001	0.05
1256	0.46241	1.7334	0.96824	1.03045	-0.31005	0.508568	-0.508568	Cryo	HSC70	HSP70	1	0	0.001	0.05
1257	4.29158	-0.07473	0.65394	0.71027	-0.39935	0.398646	-0.398646	Cryo	HSC70	HSP70	1	0	0.001	0.05
1258	1.58362	-0.17538	0.53387	0.20838	-0.64804	0.188398	-0.188398	Cryo	HSC70	HSP70	1	0	0	0.05
1259	48.85	-0.00022	0.00349	0	-1	0	0	Cryo	HSC70	HSP70	1	0	0	0.05
1260	1.11772	1.07703	0.53574	0.22961	-0.63181	0.199414	-0.199414	Cryo	HSC70	HSP70	1	0	0	0.05
1261	1.0147	0.49961	0.59717	0.31588	-0.5741	0.241012	-0.241012	Cryo	HSC70	HSP70	1	0	0	0.05
1262	4.31419	-0.05466	0.70784	0.81157	-0.36766	0.434554	-0.434554	Cryo	HSC70	HSP70	1	0	0	0.05
1263	2.74935	0.53682	0.74274	0.64926	-0.42038	0.376358	-0.376358	Cryo	HSC70	HSP70	1	0	0	0.05
1264	1.86804	-0.3929	0.15948	0.017	-0.89627	0.0475611	-0.0475611	Cryo	HSC70	HSP70	1	0	0.001	0.05
1265	1	0	0	0	1	0	0	Cryo	HSC70	HSP70	1	0	0.001	0.05
1266	1	0	0	0	1	0	0	Cryo	HSC70	HSP70	1	0	0.003	0.05
1267	1	0	0	0	1	0	0	Cryo	HSC70	HSP70	1	0	0.007	0.05
1268	1	0	0	0	1	0	0	Cryo	HSC70	HSP70	1	0	0.01	0.05
1269	1	0	0	0	1	0	0	Cryo	HSC70	HSP70	1	0	0.011	0.05
1270	1	0	0	0	1	0	0	Cryo	HSC70	HSP70	1	0	0.013	0.05
1271	1	0	0	0	1	0	0	Cryo	HSC70	HSP70	1	0	0.01	0.05
1272	1	0	0	0	1	0	0	Cryo	HSC70	HSP70	1	0	0.003	0.05
1273	1	0	0	0	1	0	0	Cryo	HSC70	HSP70	1	0	0.002	0.05
1274	1	0	0	0	1	0	0	Cryo	HSC70	HSP70	1	0	0.002	0.05
1275	1	0	0	0	1	0	0	Cryo	HSC70	HSP70	1	0	0.001	0.05
1276	1	0	0	0	1	0	0	Cryo	HSC70	HSP70	1	0	0.001	0.05
1277	1	0	0	0	1	0	0	Cryo	HSC70	HSP70	1	0	0.002	0.05
1278	1	0	0	0	1	0	0	Cryo	HSC70	HSP70	1	0	0.003	0.05
1279	1	0	0	0	1	0	0	Cryo	HSC70	HSP70	1	0	0.004	0.05
1280	1	0	0	0	1	0	0	Cryo	HSC70	HSP70	1	0	0.003	0.05
1281	1	0	0	0	1	0	0	Cryo	HSC70	HSP70	1	0	0.002	0.05
1282	3.38915	0.42767	0.73796	0.52253	-0.46977	0.328115	-0.328115	Cryo	HSC70	HSP70	1	0	0.001	0.05
1283	4.43782	-0.0346	0.72006	0.74053	-0.38949	0.409504	-0.409504	Cryo	HSC70	HSP70	1	0	0	0.05
1284	1.71229	0.81368	-0.31558	0.07099	0.7899	0.102428	0.102428	Cryo	HSC70	HSP70	1	0	0	0.05
1285	1.56594	1.93451	0.07747	0.00434	-0.94747	0.0234345	-0.0234345	Cryo	HSC70	HSP70	1	0	0.001	0.05
1286	0.38405	2.06299	-0.2407	0.06542	0.79813	0.0979264	0.0979264	Cryo	HSC70	HSP70	1	0	0.006	0.05
1287	4.95349	0.45406	0.66941	1.07583	-0.29963	0.523415	-0.523415	Cryo	HSC70	HSP70	1	0	0.008	0.05
1288	0.94307	1.9363	0.89816	0.58979	-0.4425	0.354087	-0.354087	Cryo	HSC70	HSP70	1	0	0.031	0.05
1289	0.16447	2.4442	-0.12165	0.04697	0.82843	0.0817442	0.0817442	Cryo	HSC70	HSP70	1	0	0.088	0.05
1290	0	-4.34566	0	0	1	0	0	Cryo	HSC70	HSP70	1	0	0.094	0.05
1291	58.2567	0.01081	-0.00274	0	1	0	0	Cryo	HSC70	HSP70	1	0	0.016	0.05
1292	4.84775	0.48729	0.67231	1.07653	-0.29948	0.523632	-0.523632	Cryo	HSC70	HSP70	1	0	0.013	0.05
1293	4.66359	0.47595	0.62281	0.70442	-0.4013	0.396531	-0.396531	Cryo	HSC70	HSP70	1	0	0.02	0.05
1294	0.37978	4.79211	-0.2618	0.08735	0.76758	0.114876	0.114876	Cryo	HSC70	HSP70	1	0	0.054	0.05
1295	0.38205	2.06001	0.76514	0.65191	-0.41943	0.377341	-0.377341	Cryo	HSC70	HSP70	1	0	0.068	0.05
1296	1.29214	1.64544	-0.53735	0.19955	0.65508	0.183706	0.183706	Cryo	HSC70	HSP70	1	0	0.072	0.05
1297	1.23673	-0.00754	0.37332	0.09543	-0.75738	0.120686	-0.120686	Cryo	HSC70	HSP70	1	0	0.107	0.15
1298	1	0	0	0	1	0	0	Cryo	HSC70	HSP70	1	0	0.188	0.15
1299	1	0	0	0	1	0	0	Cryo	HSC70	HSP70	1	0	0.27	0.25
1300	0.69042	0.74955	-0.43213	0.17302	0.67744	0.169129	0.169129	Cryo	HSC70	HSP70	1	0	0.352	0.35
1301	0.55295	1.60322	0.64115	0.5353	-0.46439	0.333117	-0.333117	Cryo	HSC70	HSP70	1	0	0.444	0.45
1302	0.93703	1.38473	-0.35917	0.10348	0.74769	0.126278	0.126278	Cryo	HSC70	HSP70	1	0	0.525	0.55
1303	0.42559	1.53829	0.76856	0.55449	-0.45649	0.340569	-0.340569	Cryo	HSC70	HSP70	1	0	0.676	0.65
1304	0.17659	2.17299	-0.13043	0.05267	0.81849	0.0869866	0.0869866	Cryo	HSC70	HSP70	1	0	0.762	0.75
1305	0.34094	5.28261	-0.27626	0.12328	0.72551	0.139357	0.139357	Cryo	HSC70	HSP70	1	0	0.775	0.75
1306	0.17566	2.21313	0.8988	2.50265	-0.11365	0.944431	-0.944431	Cryo	HSC70	HSP70	0.9098	-0.041054	0.772	0.75
1307	4.2453	0.35054	0.71763	0.70618	-0.40071	0.39717	-0.39717	Cryo	HSC70	HSP70	1	0	0.733	0.75
1308	1.12965	0.4404	0.41778	0.13915	-0.70913	0.149274	-0.149274	Cryo	HSC70	HSP70	1	0	0.729	0.75
1309	4.23257	0.36866	0.72616	0.82127	-0.36481	0.437933	-0.437933	Cryo	HSC70	HSP70	1	0	0.735	0.75
1310	1	0	0	0	1	0	0	Cryo	HSC70	HSP70	1	0	0.861	0.85
1311	1	0	0	0	1	0	0	Cryo	HSC70	HSP70	1	0	0.882	0.85
1312	1	0	0	0	1	0	0	Cryo	HSC70	HSP70	1	0	0.934	0.95
1313	1	0	0	0	1	0	0	Cryo	HSC70	HSP70	1	0	0.979	0.95
1314	1	0	0	0	1	0	0	Cryo	HSC70	HSP70	1	0	0.986	0.95
1315	1	0	0	0	1	0	0	Cryo	HSC70	HSP70	1	0	0.989	0.95
1316	1	0	0	0	1	0	0	Cryo	HSC70	HSP70	1	0	0.991	0.95
1317	1	0	0	0	1	0	0	Cryo	HSC70	HSP70	1	0	0.987	0.95
1318	1	0	0	0	1	0	0	Cryo	HSC70	HSP70	1	0	0.978	0.95
1319	1	0	0	0	1	0	0	Cryo	HSC70	HSP70	1	0	0.891	0.85
1320	1	0	0	0	1	0	0	Cryo	HSC70	HSP70	1	0	0.854	0.85
1321	1	0	0	0	1	0	0	Cryo	HSC70	HSP70	1	0	0.852	0.85
1322	1	0	0	0	1	0	0	Cryo	HSC70	HSP70	1	0	0.794	0.75
1323	1	0	0	0	1	0	0	Cryo	HSC70	HSP70	1	0	0.5	0.55
1324	1	0	0	0	1	0	0	Cryo	HSC70	HSP70	1	0	0.336	0.35
1325	4.35694	0.51649	0.70535	0.76997	-0.38022	0.419965	-0.419965	Cryo	HSC70	HSP70	1	0	0.212	0.25
1326	0.75185	2.9017	0.69631	0.46846	-0.4937	0.306537	-0.306537	Cryo	HSC70	HSP70	1	0	0.198	0.15
1327	0.38093	2.18688	-0.26479	0.08935	0.765	0.116339	0.116339	Cryo	HSC70	HSP70	1	0	0.188	0.15
1328	0.58015	1.84782	-0.40776	0.13101	0.71738	0.144251	0.144251	Cryo	HSC70	HSP70	1	0	0.16	0.15
1329	1	0	0	0	1	0	0	Cryo	HSC70	HSP70	1	0	0.125	0.15
1330	0.57714	2.27292	0.85804	0.74353	-0.38853	0.410575	-0.410575	Cryo	HSC70	HSP70	1	0	0.102	0.15
1331	4.67906	0.14535	0.69284	0.85548	-0.35501	0.449759	-0.449759	Cryo	HSC70	HSP70	1	0	0.076	0.05
1332	0.92906	2.2478	0.25192	0.05039	-0.82239	0.0849222	-0.0849222	Cryo	HSC70	HSP70	1	0	0.073	0.05
1333	1.6472	1.2038	-0.17268	0.02191	0.88234	0.054364	0.054364	Cryo	HSC70	HSP70	1	0	0.079	0.05
1334	0.5367	0.80156	-0.30596	0.08552	0.76995	0.113537	0.113537	Cryo	HSC70	HSP70	1	0	0.142	0.15
1335	3.53177	0.48269	-0.04533	0.00228	0.96193	0.0168565	0.0168565	Cryo	HSC70	HSP70	1	0	0.142	0.15
1336	0.35589	2.14614	-0.25605	0.09926	0.75271	0.123372	0.123372	Cryo	HSC70	HSP70	1	0	0.174	0.15
1337	0	-3.5538	0	0	1	0	0	Cryo	HSC70	HSP70	1	0	0.183	0.15
1338	1.55459	1.21963	1.01939	0.68658	-0.40733	0.390054	-0.390054	Cryo	HSC70	HSP70	1	0	0.145	0.15
1339	0.16916	2.43358	-0.12484	0.04877	0.82523	0.083425	0.083425	Cryo	HSC70	HSP70	1	0	0.141	0.15
1340	1.20345	0.05719	0.38793	0.11185	-0.73804	0.13192	-0.13192	Cryo	HSC70	HSP70	1	0	0.095	0.05
1341	0.3929	2.00364	0.78237	0.7375	-0.39046	0.408423	-0.408423	Cryo	HSC70	HSP70	1	0	0.075	0.05
1342	4.56583	0.1258	0.64821	0.872	-0.3504	0.455436	-0.455436	Cryo	HSC70	HSP70	1	0	0.028	0.05
1343	0.67213	1.80112	0.73485	0.41714	-0.51837	0.28536	-0.28536	Cryo	HSC70	HSP70	1	0	0.014	0.05
1344	4.57211	0.50407	0.67151	0.92702	-0.33564	0.474126	-0.474126	Cryo	HSC70	HSP70	1	0	0.002	0.05
1345	59.5354	0.00974	0.00068	0	-1	0	0	Cryo	HSC70	HSP70	1	0	0.001	0.05
1346	1.49178	0.17756	0.37047	0.08902	-0.76543	0.116095	-0.116095	Cryo	HSC70	HSP70	1	0	0	0.05
1347	2.54695	-0.05392	0.99735	0.91053	-0.33997	0.468559	-0.468559	Cryo	HSC70	HSP70	1	0	0.001	0.05
1348	0.57537	3.8155	-0.43229	0.18339	0.66848	0.174912	0.174912	Cryo	HSC70	HSP70	1	0	0.005	0.05
1349	0.39933	1.90839	0.78272	0.67269	-0.41212	0.384976	-0.384976	Cryo	HSC70	HSP70	1	0	0.008	0.05
1350	0.17121	2.43357	-0.12664	0.04997	0.82312	0.0845368	0.0845368	Cryo	HSC70	HSP70	1	0	0.009	0.05
1351	4.40537	0.51304	0.70479	0.73205	-0.39222	0.40647	-0.40647	Cryo	HSC70	HSP70	1	0	0.001	0.05
1352	1.65765	1.08695	0.76076	0.38499	-0.53494	0.271695	-0.271695	Cryo	HSC70	HSP70	1	0	0	0.05
1353	2.94825	0.26024	-0.2737	0.08837	0.76626	0.115624	0.115624	Cryo	HSC70	HSP70	1	0	0	0.05
1354	4.53164	0.27685	0.65557	0.94133	-0.33194	0.47894	-0.47894	Cryo	HSC70	HSP70	1	0	0	0.05
1355	1.31563	0.53307	-0.15362	0.01643	0.89801	0.0467188	0.0467188	Cryo	HSC70	HSP70	1	0	0	0.05
1356	8.81943	0.10615	-2e-05	0	0.99992	3.47e-05	3.47e-05	Cryo	HSC70	HSP70	1	0	0	0.05
1357	1.04638	0.44258	-0.15925	0.02984	0.86286	0.0640597	0.0640597	Cryo	HSC70	HSP70	1	0	0.001	0.05
1358	1	0	0	0	1	0	0	Cryo	HSC70	HSP70	1	0	0.002	0.05
1359	1	0	0	0	1	0	0	Cryo	HSC70	HSP70	1	0	0.002	0.05
1360	1	0	0	0	1	0	0	Cryo	HSC70	HSP70	1	0	0.001	0.05
1361	4.55492	0.17644	0.63152	0.84164	-0.35893	0.44499	-0.44499	Cryo	HSC70	HSP70	1	0	0.001	0.05
1362	0.38879	2.10304	-0.27044	0.08546	0.77004	0.113487	0.113487	Cryo	HSC70	HSP70	1	0	0.001	0.05
1363	2.1214	0.61159	-0.02146	0.00035	0.98505	0.00654172	0.00654172	Cryo	HSC70	HSP70	1	0	0	0.05
1364	1.79259	0.11799	0.11717	0.00901	-0.92438	0.0341495	-0.0341495	Cryo	HSC70	HSP70	1	0	0.001	0.05
1365	0.62331	0.6681	0.69462	0.5597	-0.45438	0.342581	-0.342581	Cryo	HSC70	HSP70	1	0	0.002	0.05
1366	1.65385	-0.06079	0.42363	0.13185	-0.71652	0.144772	-0.144772	Cryo	HSC70	HSP70	1	0	0.004	0.05
1367	0.51693	3.43605	-0.11824	0.01419	0.90518	0.043265	0.043265	Cryo	HSC70	HSP70	1	0	0.008	0.05
1368	0	-3.49631	0	0	1	0	0	Cryo	HSC70	HSP70	1	0	0.011	0.05
1369	4.39116	0.30244	0.63279	0.59849	-0.43916	0.357377	-0.357377	Cryo	HSC70	HSP70	1	0	0.005	0.05
1370	0.25644	0.86365	-0.18409	0.08012	0.77714	0.109501	0.109501	Cryo	HSC70	HSP70	1	0	0.005	0.05
1371	4.39863	0.31181	0.71172	0.7515	-0.386	0.413413	-0.413413	Cryo	HSC70	HSP70	1	0	0.002	0.05
1372	0.68786	0.47124	-0.42381	0.15885	0.69022	0.161012	0.161012	Cryo	HSC70	HSP70	1	0	0.002	0.05
1373	1.52105	-0.06222	0.19115	0.0253	-0.87361	0.0586824	-0.0586824	Cryo	HSC70	HSP70	1	0	0.002	0.05
1374	0.72832	0.19186	0.66356	0.39305	-0.5307	0.275151	-0.275151	Cryo	HSC70	HSP70	1	0	0.003	0.05
1375	0.31252	0.85517	-0.25647	0.11059	0.73947	0.131079	0.131079	Cryo	HSC70	HSP70	1	0	0.004	0.05
1376	0.62973	0.59406	0.69246	0.52386	-0.4692	0.328642	-0.328642	Cryo	HSC70	HSP70	1	0	0.003	0.05
1377	1.28336	0.79879	0.23095	0.03754	-0.84638	0.0724346	-0.0724346	Cryo	HSC70	HSP70	1	0	0.001	0.05
1378	1.05906	0.90936	0.40283	0.13496	-0.71335	0.146697	-0.146697	Cryo	HSC70	HSP70	1	0	0.001	0.05
1379	4.49602	0.49839	0.6302	0.68153	-0.40906	0.388213	-0.388213	Cryo	HSC70	HSP70	1	0	0	0.05
1380	4.35647	0.55411	0.67206	0.69935	-0.403	0.394695	-0.394695	Cryo	HSC70	HSP70	1	0	0	0.05
1381	2.54317	0.65336	-0.09843	0.00887	0.92498	0.0338677	0.0338677	Cryo	HSC70	HSP70	1	0	0	0.05
1382	1.69452	1.88095	1.0787	0.80984	-0.36817	0.433952	-0.433952	Cryo	HSC70	HSP70	1	0	0	0.05
1383	3.73646	0.24342	0.05254	0.00488	-0.94433	0.0248762	-0.0248762	Cryo	HSC70	HSP70	1	0	0	0.05
1384	4.09942	0.41592	0.02646	0.00099	-0.97492	0.011031	-0.011031	Cryo	HSC70	HSP70	1	0	0	0.05
1385	1.73459	0.95458	0.2805	0.05181	-0.81994	0.0862179	-0.0862179	Cryo	HSC70	HSP70	1	0	0	0.05
1386	0.90791	2.04695	0.19067	0.02794	-0.86725	0.0618557	-0.0618557	Cryo	HSC70	HSP70	1	0	0	0.05
1387	4.90229	0.01817	0.01886	0.00085	-0.97677	0.0102077	-0.0102077	Cryo	HSC70	HSP70	1	0	0	0.05
1388	0.39733	1.40865	-0.23938	0.07147	0.78921	0.102807	0.102807	Cryo	HSC70	HSP70	1	0	0.001	0.05
1389	2.49549	0.17793	0.07904	0.00571	-0.93978	0.0269738	-0.0269738	Cryo	HSC70	HSP70	1	0	0	0.05
1390	2.78244	-0.02838	-0.29899	0.10077	0.75091	0.124412	0.124412	Cryo	HSC70	HSP70	1	0	0	0.05
1391	0.23632	0.01268	-0.1707	0.06068	0.80543	0.0939722	0.0939722	Cryo	HSC70	HSP70	1	0	0.001	0.05
1392	3.98748	0.12407	0.74557	1.09272	-0.29587	0.528899	-0.528899	Cryo	HSC70	HSP70	1	0	0	0.05
1393	28.9792	0.02858	0.02743	0	-1	0	0	Cryo	HSC70	HSP70	1	0	0	0.05
1394	0.87285	-0.17489	0.53695	0.25248	-0.61533	0.210892	-0.210892	Cryo	HSC70	HSP70	1	0	0	0.05
1395	0.54243	-0.045	0.72464	0.57668	-0.44762	0.349091	-0.349091	Cryo	HSC70	HSP70	1	0	0.001	0.05
1396	31.2727	-0.00976	0.03656	0	-1	0	0	Cryo	HSC70	HSP70	1	0	0.001	0.05
1397	4.32162	-0.02875	0.65355	0.68628	-0.40743	0.389947	-0.389947	Cryo	HSC70	HSP70	1	0	0.002	0.05
1398	0.1652	1.34498	0.89545	2.53806	-0.11113	0.954169	-0.954169	Cryo	HSC70	HSP70	0.901194	-0.0451819	0.011	0.05
1399	0.32517	1.28194	0.80531	1.08614	-0.29733	0.526761	-0.526761	Cryo	HSC70	HSP70	1	0	0.01	0.05
1400	2.61591	0.51404	0.83396	0.69582	-0.40419	0.393414	-0.393414	Cryo	HSC70	HSP70	1	0	0	0.05
1401	1.65027	0.37919	0.14594	0.01565	-0.90045	0.0455404	-0.0455404	Cryo	HSC70	HSP70	1	0	0	0.05
1402	1.6654	1.33016	0.03355	0.00076	-0.97807	0.00963006	-0.00963006	Cryo	HSC70	HSP70	1	0	0	0.05
1403	1.31358	1.33316	-0.07609	0.00403	0.94939	0.0225553	0.0225553	Cryo	HSC70	HSP70	1	0	0	0.05
1404	3.29811	0.50016	0.70275	0.50042	-0.47932	0.319374	-0.319374	Cryo	HSC70	HSP70	1	0	0	0.05
1405	1.30281	-0.43792	0.25064	0.04356	-0.83467	0.0784852	-0.0784852	Cryo	HSC70	HSP70	1	0	0	0.05
1406	3.87476	0.23323	0.65328	0.96491	-0.32595	0.486849	-0.486849	Cryo	HSC70	HSP70	1	0	0	0.05
1407	4.28455	-0.21548	0.65546	0.58913	-0.44276	0.353832	-0.353832	Cryo	HSC70	HSP70	1	0	0	0.05
1408	1.51723	-0.57763	1.31466	1.20362	-0.2726	0.564474	-0.564474	Cryo	HSC70	HSP70	1	0	0	0.05
1409	0.41486	1.04954	0.88941	0.89277	-0.34473	0.462521	-0.462521	Cryo	HSC70	HSP70	1	0	0.001	0.05
1410	4.26038	-0.17888	0.72784	0.72643	-0.39404	0.40446	-0.40446	Cryo	HSC70	HSP70	1	0	0	0.05
1411	1	0	0	0	1	0	0	Cryo	HSC70	HSP70	1	0	0.001	0.05
1412	4.32283	0.40646	0.67405	0.72905	-0.39319	0.405398	-0.405398	Cryo	HSC70	HSP70	1	0	0	0.05
1413	0.72226	1.0218	-0.34089	0.0957	0.75705	0.120875	0.120875	Cryo	HSC70	HSP70	1	0	0	0.05
1414	1.42383	0.75582	0.50414	0.15424	-0.69452	0.158315	-0.158315	Cryo	HSC70	HSP70	1	0	0	0.05
1415	1.13987	1.97333	-0.21204	0.03576	0.85001	0.070576	0.070576	Cryo	HSC70	HSP70	1	0	0.001	0.05
1416	0.16769	1.27483	0.89957	2.5416	-0.11088	0.955147	-0.955147	Cryo	HSC70	HSP70	0.900422	-0.045554	0.003	0.05
1417	3.39353	0.09625	0.81561	0.64806	-0.42081	0.375914	-0.375914	Cryo	HSC70	HSP70	1	0	0	0.05
1418	3.2075	-0.16036	0.64182	0.52323	-0.46947	0.328392	-0.328392	Cryo	HSC70	HSP70	1	0	0	0.05
1419	1.12574	-0.32385	-0.74392	0.44167	0.50632	0.295575	0.295575	Cryo	HSC70	HSP70	1	0	0.001	0.05
1420	1	0	0	0	1	0	0	Cryo	HSC70	HSP70	1	0	0.006	0.05
1421	1	0	0	0	1	0	0	Cryo	HSC70	HSP70	1	0	0.012	0.05
1422	1	0	0	0	1	0	0	Cryo	HSC70	HSP70	1	0	0.021	0.05
1423	1	0	0	0	1	0	0	Cryo	HSC70	HSP70	1	0	0.021	0.05
1424	1	0	0	0	1	0	0	Cryo	HSC70	HSP70	1	0	0.013	0.05
1425	1	0	0	0	1	0	0	Cryo	HSC70	HSP70	1	0	0.006	0.05
1426	1	0	0	0	1	0	0	Cryo	HSC70	HSP70	1	0	0.002	0.05
1427	1	0	0	0	1	0	0	Cryo	HSC70	HSP70	1	0	0.001	0.05
1428	1.2477	1.78017	1.14103	0.87479	-0.34963	0.456391	-0.456391	Cryo	HSC70	HSP70	1	0	0.002	0.05
1429	0	-4.9995	0	0	1	0	0	Cryo	HSC70	HSP70	1	0	0.008	0.05
1430	1.23321	1.42302	0.94112	0.61029	-0.43468	0.36183	-0.36183	Cryo	HSC70	HSP70	1	0	0.001	0.05
1431	4.42111	0.42206	0.7138	0.73945	-0.38984	0.409114	-0.409114	Cryo	HSC70	HSP70	1	0	0	0.05
1432	3.06419	-0.01924	0.68202	0.47235	-0.49191	0.308114	-0.308114	Cryo	HSC70	HSP70	1	0	0	0.05
1433	0.31396	1.41688	-0.2593	0.1119	0.738	0.131944	0.131944	Cryo	HSC70	HSP70	1	0	0.002	0.05
1434	1.14161	-0.67122	0.5629	0.25194	-0.61571	0.210624	-0.210624	Cryo	HSC70	HSP70	1	0	0.001	0.05
1435	1.17453	0.55359	-0.6315	0.26437	0.60713	0.216718	0.216718	Cryo	HSC70	HSP70	1	0	0	0.05
1436	1.47939	0.97239	0.05083	0.00158	-0.96829	0.0139946	-0.0139946	Cryo	HSC70	HSP70	1	0	0.001	0.05
1437	0.31657	4.59596	-0.26029	0.11076	0.73928	0.131191	0.131191	Cryo	HSC70	HSP70	1	0	0.002	0.05
1438	1.03273	-0.78589	-0.56912	0.2233	0.63654	0.196174	0.196174	Cryo	HSC70	HSP70	1	0	0.001	0.05
1439	1.41277	-0.54517	0.20129	0.02459	-0.8754	0.0577935	-0.0577935	Cryo	HSC70	HSP70	1	0	0	0.05
1440	0.75904	2.11547	0.67272	0.63562	-0.4253	0.371305	-0.371305	Cryo	HSC70	HSP70	1	0	0	0.05
1441	4.35334	0.3006	0.66954	0.69639	-0.404	0.393619	-0.393619	Cryo	HSC70	HSP70	1	0	0	0.05
1442	4.02617	0.39627	0.72197	1.10611	-0.29293	0.533236	-0.533236	Cryo	HSC70	HSP70	1	0	0	0.05
1443	4.46276	0.32888	0.68529	0.8059	-0.36933	0.432585	-0.432585	Cryo	HSC70	HSP70	1	0	0	0.05
1444	0.97558	-0.55319	0.49013	0.16951	-0.68054	0.167146	-0.167146	Cryo	HSC70	HSP70	1	0	0	0.05
1445	1.1448	2.26486	1.31036	1.3645	-0.24276	0.614823	-0.614823	Cryo	HSC70	HSP70	1	0	0	0.05
1446	3.96161	0.48289	0.69645	0.9099	-0.34014	0.468342	-0.468342	Cryo	HSC70	HSP70	1	0	0	0.05
1447	2.92269	0.2459	0.74465	0.64245	-0.42283	0.373834	-0.373834	Cryo	HSC70	HSP70	1	0	0	0.05
1448	1.26355	0.45334	0.50611	0.16758	-0.68227	0.166044	-0.166044	Cryo	HSC70	HSP70	1	0	0	0.05
1449	0.54235	0.42203	0.64636	0.45828	-0.49843	0.302396	-0.302396	Cryo	HSC70	HSP70	1	0	0	0.05
1450	1.77244	0.56858	-0.28602	0.05356	0.81697	0.0877939	0.0877939	Cryo	HSC70	HSP70	1	0	0	0.05
1451	2.73298	-0.58298	-0.17364	0.03629	0.84892	0.0711332	0.0711332	Cryo	HSC70	HSP70	1	0	0	0.05
1452	0.34554	0.08158	-0.24043	0.07566	0.78327	0.106089	0.106089	Cryo	HSC70	HSP70	1	0	0.001	0.05
1453	4.44075	0.04117	0.69131	0.68068	-0.40935	0.387905	-0.387905	Cryo	HSC70	HSP70	1	0	0	0.05
1454	4.69762	0.12168	0.65427	1.02367	-0.31165	0.506333	-0.506333	Cryo	HSC70	HSP70	1	0	0	0.05
1455	0.72389	-0.08818	0.56968	0.27295	-0.60136	0.220865	-0.220865	Cryo	HSC70	HSP70	1	0	0.001	0.05
1456	0.34478	-0.96436	-0.21008	0.0572	0.81098	0.0909899	0.0909899	Cryo	HSC70	HSP70	1	0	0.002	0.05
1457	0.72702	-1.16538	-0.45614	0.18243	0.66929	0.174386	0.174386	Cryo	HSC70	HSP70	1	0	0.001	0.05
1458	4.30934	-0.21301	-0.05969	0.0058	0.93928	0.0272049	0.0272049	Cryo	HSC70	HSP70	1	0	0	0.05
1459	2.64898	-0.41849	-0.11752	0.01339	0.90786	0.0419811	0.0419811	Cryo	HSC70	HSP70	1	0	0	0.05
1460	0.90421	-0.53785	-0.6219	0.3036	0.58163	0.235353	0.235353	Cryo	HSC70	HSP70	1	0	0	0.05
1461	1.0114	-0.09603	0.59614	0.3328	-0.56402	0.248705	-0.248705	Cryo	HSC70	HSP70	1	0	0	0.05
1462	1.01703	-0.33881	-0.54108	0.24987	0.61716	0.209602	0.209602	Cryo	HSC70	HSP70	1	0	0	0.05
1463	0.89338	-0.1231	0.82092	0.55388	-0.45674	0.340331	-0.340331	Cryo	HSC70	HSP70	1	0	0	0.05
1464	30.835	0.02685	0.03863	0	-1	0	0	Cryo	HSC70	HSP70	1	0	0	0.05
1465	0.43847	3.13708	-0.1519	0.01983	0.888	0.051587	0.051587	Cryo	HSC70	HSP70	1	0	0.001	0.05
1466	50.7822	0.01311	-0.00527	0	1	0	0	Cryo	HSC70	HSP70	1	0	0	0.05
1467	31.5294	0.02601	0.03539	0	-1	0	0	Cryo	HSC70	HSP70	1	0	0	0.05
1468	0.56406	-0.14243	0.71803	0.42853	-0.51271	0.290128	-0.290128	Cryo	HSC70	HSP70	1	0	0.001	0.05
1469	4.35017	0.16044	0.7088	0.78305	-0.37621	0.42457	-0.42457	Cryo	HSC70	HSP70	1	0	0.001	0.05
1470	0.55886	0.32309	0.56741	0.34123	-0.55912	0.252495	-0.252495	Cryo	HSC70	HSP70	1	0	0.003	0.05
1471	0.22669	0.08755	-0.15207	0.05779	0.81002	0.0915043	0.0915043	Cryo	HSC70	HSP70	1	0	0.004	0.05
1472	1.02818	0.44802	-0.26265	0.05031	0.82253	0.0848483	0.0848483	Cryo	HSC70	HSP70	1	0	0.001	0.05
1473	4.57799	0.02203	0.68056	0.94389	-0.33128	0.479805	-0.479805	Cryo	HSC70	HSP70	1	0	0.001	0.05
1474	4.41301	0.05615	0.66042	0.63799	-0.42444	0.372184	-0.372184	Cryo	HSC70	HSP70	1	0	0	0.05
1475	0.8708	-0.29256	-0.08847	0.00686	0.93398	0.0296624	0.0296624	Cryo	HSC70	HSP70	1	0	0.001	0.05
1476	0.41921	-0.24697	0.71915	0.63664	-0.42493	0.371683	-0.371683	Cryo	HSC70	HSP70	1	0	0.005	0.05
1477	3.37955	0.25639	0.72064	0.48235	-0.48736	0.31215	-0.31215	Cryo	HSC70	HSP70	1	0	0.001	0.05
1478	1.30629	-0.25422	0.60014	0.25002	-0.61706	0.209673	-0.209673	Cryo	HSC70	HSP70	1	0	0	0.05
1479	2.65794	0.2442	0.85707	0.70662	-0.40057	0.397322	-0.397322	Cryo	HSC70	HSP70	1	0	0	0.05
1480	1.23238	-0.17399	-0.45504	0.14288	0.70544	0.15154	0.15154	Cryo	HSC70	HSP70	1	0	0	0.05
1481	5.02535	0.26957	0.65658	1.36214	-0.24317	0.61409	-0.61409	Cryo	HSC70	HSP70	1	0	0	0.05
1482	5.37571	0.24607	0.5982	1.10823	-0.29247	0.533919	-0.533919	Cryo	HSC70	HSP70	1	0	0	0.05
1483	0.20454	-0.0765	-0.14898	0.04094	0.83966	0.0758965	0.0758965	Cryo	HSC70	HSP70	1	0	0.002	0.05
1484	4.66594	0.2814	0.67595	0.82736	-0.36304	0.440046	-0.440046	Cryo	HSC70	HSP70	1	0	0.001	0.05
1485	0	-4.21664	0	0	1	0	0	Cryo	HSC70	HSP70	1	0	0.004	0.05
1486	2.6858	0.73395	0.83612	0.65616	-0.41792	0.378907	-0.378907	Cryo	HSC70	HSP70	1	0	0	0.05
1487	9.31795	0.14662	0.44125	4.82082	-0.02812	1.55098	-1.55098	Cryo	HSC70	HSP70	0.458789	-0.338387	0	0.05
1488	0.19903	0.7113	-0.16747	0.04345	0.83488	0.0783759	0.0783759	Cryo	HSC70	HSP70	1	0	0.002	0.05
1489	1.88302	0.97109	0.88044	0.51369	-0.47355	0.324634	-0.324634	Cryo	HSC70	HSP70	1	0	0	0.05
1490	0.98767	1.06533	0.01211	9e-05	-0.99253	0.00325636	-0.00325636	Cryo	HSC70	HSP70	1	0	0	0.05
1491	8.03651	0.05261	-0.51609	0.79837	0.37158	0.429948	0.429948	Cryo	HSC70	HSP70	1	0	0	0.05
1492	1.88844	0.71175	0.68466	0.30975	-0.57784	0.238192	-0.238192	Cryo	HSC70	HSP70	1	0	0	0.05
1493	9.35452	0.14589	0.43969	10.0383	-0.00153	2.81531	-2.81531	Cryo	HSC70	HSP70	0.0780807	-1.10746	0	0.05
1494	3.37861	0.25839	0.75538	0.5283	-0.46732	0.330386	-0.330386	Cryo	HSC70	HSP70	1	0	0	0.05
1495	0.28303	0.27425	-0.2005	0.06271	0.80226	0.0956849	0.0956849	Cryo	HSC70	HSP70	1	0	0.001	0.05
1496	8.16083	0.06027	0.49294	0.79536	-0.37249	0.428885	-0.428885	Cryo	HSC70	HSP70	1	0	0	0.05
1497	7.28274	0.06654	0.48845	1.13535	-0.28664	0.542663	-0.542663	Cryo	HSC70	HSP70	1	0	0	0.05
1498	2.74873	-0.01851	-0.37807	0.16837	0.68157	0.16649	0.16649	Cryo	HSC70	HSP70	1	0	0	0.05
1499	4.58961	0.05524	0.66864	0.89587	-0.34389	0.46358	-0.46358	Cryo	HSC70	HSP70	1	0	0	0.05
1500	1.49233	0.04093	1.29175	1.08221	-0.2982	0.525492	-0.525492	Cryo	HSC70	HSP70	1	0	0	0.05
1501	5.49906	0.23865	0.6298	0.99169	-0.31933	0.49576	-0.49576	Cryo	HSC70	HSP70	1	0	0	0.05
1502	5.36018	0.23503	0.63831	1.23417	-0.2666	0.57414	-0.57414	Cryo	HSC70	HSP70	1	0	0	0.05
1503	1.00633	0.42395	0.58647	0.35378	-0.55198	0.258077	-0.258077	Cryo	HSC70	HSP70	1	0	0	0.05
1504	2.78199	-0.06894	0.82637	0.7702	-0.38015	0.420045	-0.420045	Cryo	HSC70	HSP70	1	0	0	0.05
1505	4.63815	0.20612	-0.39095	0.28664	0.59238	0.2274	0.2274	Cryo	HSC70	HSP70	1	0	0	0.05
1506	5.37734	0.38052	0.59279	1.09085	-0.29628	0.528298	-0.528298	Cryo	HSC70	HSP70	1	0	0	0.05
1507	0.5803	0.93633	-0.37979	0.11366	0.73602	0.13311	0.13311	Cryo	HSC70	HSP70	1	0	0.003	0.05
1508	0.25778	-0.2625	-0.20037	0.10208	0.74935	0.125315	0.125315	Cryo	HSC70	HSP70	1	0	0.005	0.05
1509	0.88941	-0.39704	0.43507	0.1494	-0.69911	0.155454	-0.155454	Cryo	HSC70	HSP70	1	0	0.004	0.05
1510	0.33253	-0.46993	-0.21197	0.07943	0.77808	0.108976	0.108976	Cryo	HSC70	HSP70	1	0	0.004	0.05
1511	3.39102	-0.32341	-0.02198	0.00047	0.98277	0.00754811	0.00754811	Cryo	HSC70	HSP70	1	0	0.001	0.05
1512	1.34847	-0.39202	0.14585	0.01466	-0.90361	0.044019	-0.044019	Cryo	HSC70	HSP70	1	0	0	0.05
1513	1.52025	0.11704	0.90887	0.57276	-0.44917	0.347589	-0.347589	Cryo	HSC70	HSP70	1	0	0	0.05
1514	1.7448	0.24989	0.6393	0.26694	-0.60539	0.217965	-0.217965	Cryo	HSC70	HSP70	1	0	0	0.05
1515	0.90823	0.73753	0.67192	0.34636	-0.55618	0.254785	-0.254785	Cryo	HSC70	HSP70	1	0	0	0.05
1516	1.84876	-0.11605	-0.45417	0.1396	0.70868	0.14955	0.14955	Cryo	HSC70	HSP70	1	0	0	0.05
1517	5.39124	0.35062	0.62849	1.25144	-0.26328	0.579582	-0.579582	Cryo	HSC70	HSP70	1	0	0	0.05
1518	0.95366	0.44727	0.44881	0.15387	-0.69487	0.158096	-0.158096	Cryo	HSC70	HSP70	1	0	0	0.05
1519	0.86273	0.57224	-0.50661	0.22623	0.63434	0.197678	0.197678	Cryo	HSC70	HSP70	1	0	0	0.05
1520	1.74661	0.0257	0.70494	0.32461	-0.56885	0.245002	-0.245002	Cryo	HSC70	HSP70	1	0	0	0.05
1521	0.92705	0.85729	0.75752	0.45445	-0.50023	0.30083	-0.30083	Cryo	HSC70	HSP70	1	0	0	0.05
1522	1.97574	-0.32722	0.8736	0.59449	-0.44069	0.355867	-0.355867	Cryo	HSC70	HSP70	1	0	0	0.05
1523	1.1883	0.03651	0.73788	0.38052	-0.53732	0.269767	-0.269767	Cryo	HSC70	HSP70	1	0	0	0.05
1524	5.2391	0.15473	0.60453	0.94788	-0.33026	0.481144	-0.481144	Cryo	HSC70	HSP70	1	0	0	0.05
1525	2.68268	-0.08277	0.68879	0.4465	-0.504	0.297569	-0.297569	Cryo	HSC70	HSP70	1	0	0	0.05
1526	0.65056	1.3848	0.83831	0.59884	-0.43902	0.357516	-0.357516	Cryo	HSC70	HSP70	1	0	0	0.05
1527	1.81164	-0.49744	0.15338	0.01547	-0.90101	0.0452704	-0.0452704	Cryo	HSC70	HSP70	1	0	0	0.05
1528	2.65561	0.15652	0.69943	0.47158	-0.49226	0.307805	-0.307805	Cryo	HSC70	HSP70	1	0	0	0.05
1529	4.4752	0.42638	0.7004	0.84182	-0.35888	0.445051	-0.445051	Cryo	HSC70	HSP70	1	0	0	0.05
1530	2.46915	0.01369	0.71084	0.46344	-0.49602	0.304501	-0.304501	Cryo	HSC70	HSP70	1	0	0	0.05
1531	3.08423	-0.00079	0.82421	0.70213	-0.40207	0.395698	-0.395698	Cryo	HSC70	HSP70	1	0	0	0.05
1532	1.53768	0.27143	0.16769	0.01902	-0.89031	0.0504587	-0.0504587	Cryo	HSC70	HSP70	1	0	0.002	0.05
1533	0.31492	1.6285	-0.26001	0.11176	0.73815	0.131855	0.131855	Cryo	HSC70	HSP70	1	0	0.01	0.05
1534	0.31639	1.61006	-0.26115	0.11163	0.7383	0.131767	0.131767	Cryo	HSC70	HSP70	1	0	0.01	0.05
1535	0.97826	0.35868	-0.12547	0.01029	0.91921	0.0365853	0.0365853	Cryo	HSC70	HSP70	1	0	0.003	0.05
1536	2.31784	-0.29516	-0.07725	0.00458	0.94602	0.0240997	0.0240997	Cryo	HSC70	HSP70	1	0	0	0.05
1537	1.04093	1.19052	-0.30289	0.05767	0.81022	0.091397	0.091397	Cryo	HSC70	HSP70	1	0	0	0.05
1538	0.65847	0.96989	0.6764	0.29534	-0.58682	0.231495	-0.231495	Cryo	HSC70	HSP70	1	0	0	0.05
1539	2.67209	-0.0794	0.73311	0.51051	-0.47492	0.32338	-0.32338	Cryo	HSC70	HSP70	1	0	0	0.05
1540	1.428	0.2673	-0.39766	0.10143	0.75012	0.124869	0.124869	Cryo	HSC70	HSP70	1	0	0	0.05
1541	5.81904	0.34878	0.60662	0.92648	-0.33578	0.473945	-0.473945	Cryo	HSC70	HSP70	1	0	0	0.05
1542	5.48319	0.14454	0.62305	0.97056	-0.32454	0.488732	-0.488732	Cryo	HSC70	HSP70	1	0	0	0.05
1543	4.9267	0.39012	0.67013	1.07203	-0.30049	0.52217	-0.52217	Cryo	HSC70	HSP70	1	0	0	0.05
1544	1.31306	0.95461	0.32512	0.07353	-0.78627	0.104428	-0.104428	Cryo	HSC70	HSP70	1	0	0	0.05
1545	1.63209	1.43075	-0.22315	0.03607	0.84938	0.070898	0.070898	Cryo	HSC70	HSP70	1	0	0	0.05
1546	1.86817	0.74253	0.95522	0.60979	-0.43487	0.361641	-0.361641	Cryo	HSC70	HSP70	1	0	0	0.05
1547	3.24838	-0.04842	0.6339	0.45788	-0.49861	0.302239	-0.302239	Cryo	HSC70	HSP70	1	0	0	0.05
1548	0.80635	0.85703	-0.40025	0.12748	0.72106	0.142029	0.142029	Cryo	HSC70	HSP70	1	0	0	0.05
1549	3.1543	-0.53394	0.69745	0.46993	-0.49302	0.307135	-0.307135	Cryo	HSC70	HSP70	1	0	0	0.05
1550	4.86967	0.16048	-0.43254	0.44567	0.5044	0.297225	0.297225	Cryo	HSC70	HSP70	1	0	0	0.05
1551	1.9315	0.69083	0.77008	0.54438	-0.46062	0.336657	-0.336657	Cryo	HSC70	HSP70	1	0	0	0.05
1552	1.77089	0.12386	0.56737	0.21074	-0.64619	0.18964	-0.18964	Cryo	HSC70	HSP70	1	0	0	0.05
1553	1.63821	-0.07135	0.17721	0.02273	-0.88016	0.0554384	-0.0554384	Cryo	HSC70	HSP70	1	0	0	0.05
1554	0.98943	1.53831	0.40463	0.09902	-0.75301	0.123199	-0.123199	Cryo	HSC70	HSP70	1	0	0	0.05
1555	0.57617	1.12923	0.8493	0.717	-0.39713	0.401067	-0.401067	Cryo	HSC70	HSP70	1	0	0.001	0.05
1556	4.1528	0.13342	0.71989	0.75924	-0.38357	0.416155	-0.416155	Cryo	HSC70	HSP70	1	0	0	0.05
1557	0.62528	-0.12186	-0.45328	0.2338	0.62872	0.201543	0.201543	Cryo	HSC70	HSP70	1	0	0.001	0.05
1558	1.77473	-0.0324	0.98818	0.63951	-0.42389	0.372747	-0.372747	Cryo	HSC70	HSP70	1	0	0	0.05
1559	0.72657	0.23352	-0.38757	0.13091	0.71749	0.144184	0.144184	Cryo	HSC70	HSP70	1	0	0	0.05
1560	5.1441	0.2269	0.65086	1.10915	-0.29227	0.534216	-0.534216	Cryo	HSC70	HSP70	1	0	0	0.05
1561	1.077	-0.10891	0.61171	0.35102	-0.55354	0.256851	-0.256851	Cryo	HSC70	HSP70	1	0	0	0.05
1562	5.45487	0.36182	0.59181	0.87566	-0.34939	0.45669	-0.45669	Cryo	HSC70	HSP70	1	0	0	0.05
1563	0.19334	0.53244	-0.14128	0.04737	0.82771	0.0821218	0.0821218	Cryo	HSC70	HSP70	1	0	0.003	0.05
1564	0.59959	0.51101	-0.45476	0.23277	0.62948	0.201018	0.201018	Cryo	HSC70	HSP70	1	0	0.002	0.05
1565	3.73467	0.26763	0.76232	1.03267	-0.30953	0.509297	-0.509297	Cryo	HSC70	HSP70	1	0	0	0.05
1566	5.32806	0.12646	0.64576	1.20875	-0.27158	0.566102	-0.566102	Cryo	HSC70	HSP70	1	0	0	0.05
1567	5.7438	0.3235	0.6181	1.86698	-0.17182	0.764926	-0.764926	Cryo	HSC70	HSP70	1	0	0	0.05
1568	5.31415	0.36134	0.59395	1.00395	-0.31636	0.499818	-0.499818	Cryo	HSC70	HSP70	1	0	0	0.05
1569	5.67971	0.13533	0.58353	0.94933	-0.32989	0.481631	-0.481631	Cryo	HSC70	HSP70	1	0	0	0.05
1570	0.5896	0.83784	0.70044	0.45551	-0.49973	0.301265	-0.301265	Cryo	HSC70	HSP70	1	0	0	0.05
1571	1.52759	0.515	0.18476	0.02342	-0.87837	0.0563225	-0.0563225	Cryo	HSC70	HSP70	1	0	0	0.05
1572	4.61443	-0.07152	0.69498	0.93485	-0.33361	0.476761	-0.476761	Cryo	HSC70	HSP70	1	0	0	0.05
1573	4.67329	0.15268	0.68303	0.83723	-0.36019	0.443468	-0.443468	Cryo	HSC70	HSP70	1	0	0	0.05
1574	1	0	0	0	1	0	0	Cryo	HSC70	HSP70	1	0	0	0.05
1575	1.07057	0.0353	0.43335	0.16843	-0.68151	0.166528	-0.166528	Cryo	HSC70	HSP70	1	0	0	0.05
1576	4.86537	0.18073	0.6666	1.05845	-0.30357	0.517741	-0.517741	Cryo	HSC70	HSP70	1	0	0	0.05
1577	0.38018	1.25037	0.78933	0.79403	-0.37288	0.428431	-0.428431	Cryo	HSC70	HSP70	1	0	0.001	0.05
1578	4.51729	0.21812	0.01779	0.00071	-0.97874	0.00933266	-0.00933266	Cryo	HSC70	HSP70	1	0	0	0.05
1579	5.25279	0.00635	-0.02225	0.00131	0.97118	0.0127003	0.0127003	Cryo	HSC70	HSP70	1	0	0.001	0.05
1580	0.40438	0.92433	-0.24365	0.07115	0.78968	0.102549	0.102549	Cryo	HSC70	HSP70	1	0	0.002	0.05
1581	4.75361	0.23948	0.00824	0.00016	-0.98983	0.00443939	-0.00443939	Cryo	HSC70	HSP70	1	0	0.002	0.05
1582	0.58173	0.79139	0.7442	0.43642	-0.50886	0.293402	-0.293402	Cryo	HSC70	HSP70	1	0	0.008	0.05
1583	0	-5.22761	0	0	1	0	0	Cryo	HSC70	HSP70	1	0	0.012	0.05
1584	3.87748	0.19566	0.01787	0.00052	-0.98173	0.00800794	-0.00800794	Cryo	HSC70	HSP70	1	0	0.001	0.05
1585	1.14851	0.31487	0.49484	0.19447	-0.65922	0.18097	-0.18097	Cryo	HSC70	HSP70	1	0	0	0.05
1586	1.5896	0.54698	0.44817	0.14661	-0.7018	0.153787	-0.153787	Cryo	HSC70	HSP70	1	0	0	0.05
1587	0.60458	-1.14755	-0.49879	0.25648	0.61255	0.212858	0.212858	Cryo	HSC70	HSP70	1	0	0.001	0.05
1588	0.73831	0.56654	0.44747	0.1603	-0.68888	0.161856	-0.161856	Cryo	HSC70	HSP70	1	0	0.001	0.05
1589	5.60462	0.07669	-0.30215	0.29297	0.58832	0.230386	0.230386	Cryo	HSC70	HSP70	1	0	0.001	0.05
1590	1.03915	-1.43229	0.09614	0.00592	-0.93866	0.0274917	-0.0274917	Cryo	HSC70	HSP70	1	0	0.001	0.05
1591	0	-2.72415	0	0	1	0	0	Cryo	HSC70	HSP70	1	0	0.003	0.05
1592	8.47744	0.11071	-2e-05	0	0.99997	1.3e-05	1.3e-05	Cryo	HSC70	HSP70	1	0	0.001	0.05
1593	8.68044	0.10705	-2e-05	0	1	0	0	Cryo	HSC70	HSP70	1	0	0.001	0.05
1594	0.37574	0.20665	-0.26155	0.08399	0.77196	0.112405	0.112405	Cryo	HSC70	HSP70	1	0	0.002	0.05
1595	0.41429	0.69561	-0.35874	0.14571	0.70267	0.153249	0.153249	Cryo	HSC70	HSP70	1	0	0.002	0.05
1596	2.58731	0.19664	0.55539	0.28168	-0.5956	0.225045	-0.225045	Cryo	HSC70	HSP70	1	0	0	0.05
1597	6.04357	0.24749	0.13519	0.04068	-0.84016	0.075638	-0.075638	Cryo	HSC70	HSP70	1	0	0	0.05
1598	1.90618	-0.17148	0.52692	0.18191	-0.66974	0.174094	-0.174094	Cryo	HSC70	HSP70	1	0	0	0.05
1599	5.87515	0.25029	0.1437	0.05878	-0.80843	0.0923576	-0.0923576	Cryo	HSC70	HSP70	1	0	0	0.05
1600	0.18516	0.93463	-0.16789	0.05042	0.82233	0.0849539	0.0849539	Cryo	HSC70	HSP70	1	0	0.009	0.05
1601	0.18451	0.90875	-0.16731	0.04912	0.82461	0.0837514	0.0837514	Cryo	HSC70	HSP70	1	0	0.009	0.05
1602	1.57973	0.54757	-0.47549	0.16548	0.68416	0.164842	0.164842	Cryo	HSC70	HSP70	1	0	0.001	0.05
1603	1.55488	0.27376	-0.03174	0.00067	0.97942	0.00903103	0.00903103	Cryo	HSC70	HSP70	1	0	0	0.05
1604	4.20462	0.16802	0.76398	0.88905	-0.34573	0.461263	-0.461263	Cryo	HSC70	HSP70	1	0	0	0.05
1605	0.79102	1.33283	0.63873	0.35233	-0.5528	0.257432	-0.257432	Cryo	HSC70	HSP70	1	0	0	0.05
1606	1.83554	0.34674	1.41543	1.36924	-0.24194	0.616292	-0.616292	Cryo	HSC70	HSP70	1	0	0	0.05
1607	2.45387	-0.05034	0.63759	0.37284	-0.54146	0.266434	-0.266434	Cryo	HSC70	HSP70	1	0	0	0.05
1608	5.6927	0.1545	0.57321	0.89729	-0.34351	0.464061	-0.464061	Cryo	HSC70	HSP70	1	0	0	0.05
1609	3.85826	0.08789	0.38976	0.34347	-0.55783	0.253498	-0.253498	Cryo	HSC70	HSP70	1	0	0	0.05
1610	0.59459	-0.79671	-0.54411	0.25293	0.61502	0.211111	0.211111	Cryo	HSC70	HSP70	1	0	0	0.05
1611	8.3207	0.0524	0.43578	0.96114	-0.3269	0.485585	-0.485585	Cryo	HSC70	HSP70	1	0	0	0.05
1612	9.1864	0.04864	0.44691	1.76	-0.18462	0.733721	-0.733721	Cryo	HSC70	HSP70	1	0	0	0.05
1613	0.90351	0.06527	0.25932	0.05301	-0.81791	0.0872945	-0.0872945	Cryo	HSC70	HSP70	1	0	0.002	0.05
1614	1	0	0	0	1	0	0	Cryo	HSC70	HSP70	1	0	0.003	0.05
1615	1	0	0	0	1	0	0	Cryo	HSC70	HSP70	1	0	0.004	0.05
1616	1	0	0	0	1	0	0	Cryo	HSC70	HSP70	1	0	0.005	0.05
1617	1	0	0	0	1	0	0	Cryo	HSC70	HSP70	1	0	0.006	0.05
1618	0.29774	-0.50752	-0.21055	0.06173	0.80378	0.0948628	0.0948628	Cryo	HSC70	HSP70	1	0	0.006	0.05
1619	0.7866	-0.67749	-0.47588	0.18592	0.66634	0.176304	0.176304	Cryo	HSC70	HSP70	1	0	0.003	0.05
1620	2.8877	-0.32688	-0.25203	0.07183	0.78868	0.103099	0.103099	Cryo	HSC70	HSP70	1	0	0.001	0.05
1621	1.15954	-0.16755	-0.41984	0.14167	0.70663	0.150808	0.150808	Cryo	HSC70	HSP70	1	0	0.001	0.05
1622	0.64551	-0.29242	-0.40017	0.11829	0.7309	0.136142	0.136142	Cryo	HSC70	HSP70	1	0	0.001	0.05
1623	2.90718	-0.21905	0.76552	0.67168	-0.41247	0.384608	-0.384608	Cryo	HSC70	HSP70	1	0	0	0.05
1624	1.11936	-0.27947	0.7893	0.49814	-0.48032	0.318469	-0.318469	Cryo	HSC70	HSP70	1	0	0.001	0.05
1625	0.36511	-1.04	-0.21817	0.05972	0.80694	0.0931588	0.0931588	Cryo	HSC70	HSP70	1	0	0.001	0.05
1626	1.1167	-0.7977	0.37625	0.11329	-0.73643	0.132869	-0.132869	Cryo	HSC70	HSP70	1	0	0.001	0.05
1627	1	0	0	0	1	0	0	Cryo	HSC70	HSP70	1	0	0.001	0.05
1628	1	0	0	0	1	0	0	Cryo	HSC70	HSP70	1	0	0.002	0.05
1629	1	0	0	0	1	0	0	Cryo	HSC70	HSP70	1	0	0.003	0.05
1630	0.24792	-0.36715	-0.20632	0.06964	0.79187	0.101346	0.101346	Cryo	HSC70	HSP70	1	0	0.008	0.05
1631	0.36408	1.05416	-0.2543	0.08137	0.77545	0.110446	0.110446	Cryo	HSC70	HSP70	1	0	0.008	0.05
1632	0.77121	0.90364	-0.50329	0.29638	0.58616	0.231984	0.231984	Cryo	HSC70	HSP70	1	0	0.003	0.05
1633	2.10172	-0.07187	0.77684	0.5679	-0.45109	0.345737	-0.345737	Cryo	HSC70	HSP70	1	0	0	0.05
1634	1.6162	0.20328	-0.51045	0.18912	0.66365	0.178061	0.178061	Cryo	HSC70	HSP70	1	0	0	0.05
1635	1.00515	1.90642	0.68868	0.49936	-0.47978	0.318958	-0.318958	Cryo	HSC70	HSP70	1	0	0.001	0.05
1636	0.21015	0.39675	0.87664	1.32411	-0.24986	0.602303	-0.602303	Cryo	HSC70	HSP70	1	0	0.002	0.05
1637	2.19896	0.37367	-0.25277	0.04866	0.82542	0.083325	0.083325	Cryo	HSC70	HSP70	1	0	0.001	0.05
1638	0.45545	2.2903	0.97999	0.87485	-0.34962	0.456404	-0.456404	Cryo	HSC70	HSP70	1	0	0.001	0.05
1639	1.28065	-0.62892	1.28817	1.16777	-0.27986	0.553059	-0.553059	Cryo	HSC70	HSP70	1	0	0	0.05
1640	6.41998	0.10908	0.3293	0.63623	-0.42508	0.371529	-0.371529	Cryo	HSC70	HSP70	1	0	0	0.05
1641	1.92753	-0.30169	0.81373	0.6179	-0.43183	0.364687	-0.364687	Cryo	HSC70	HSP70	1	0	0	0.05
1642	4.22423	0.48695	0.949	1.39324	-0.23786	0.623679	-0.623679	Cryo	HSC70	HSP70	1	0	0	0.05
1643	3.70706	-0.00586	0.44023	0.37845	-0.53843	0.268871	-0.268871	Cryo	HSC70	HSP70	1	0	0	0.05
1644	1.95303	0.03111	-0.18333	0.02837	0.86623	0.0623668	0.0623668	Cryo	HSC70	HSP70	1	0	0	0.05
1645	1.95895	-0.22278	0.70878	0.415	-0.51944	0.284465	-0.284465	Cryo	HSC70	HSP70	1	0	0	0.05
1646	0.77834	-0.36055	-0.57293	0.31712	0.57335	0.24158	0.24158	Cryo	HSC70	HSP70	1	0	0	0.05
1647	3.36573	0.4378	0.71706	0.45655	-0.49924	0.301691	-0.301691	Cryo	HSC70	HSP70	1	0	0	0.05
1648	6.17551	0.34557	0.59342	1.21118	-0.2711	0.56687	-0.56687	Cryo	HSC70	HSP70	1	0	0	0.05
1649	0.45211	0.2662	-0.30242	0.08714	0.76784	0.114729	0.114729	Cryo	HSC70	HSP70	1	0	0	0.05
1650	1.92929	0.25092	-0.02005	0.00037	0.98461	0.00673576	0.00673576	Cryo	HSC70	HSP70	1	0	0	0.05
1651	4.52419	-0.01696	-0.40228	0.35887	0.54914	0.260317	0.260317	Cryo	HSC70	HSP70	1	0	0	0.05
1652	1.02147	0.40264	-0.55351	0.24468	0.62084	0.20702	0.20702	Cryo	HSC70	HSP70	1	0	0	0.05
1653	4.17971	0.15514	0.66813	0.6671	-0.41406	0.382937	-0.382937	Cryo	HSC70	HSP70	1	0	0	0.05
1654	2.79274	-0.13565	1.13317	1.42888	-0.23195	0.634606	-0.634606	Cryo	HSC70	HSP70	1	0	0	0.05
1655	0.81901	-0.73968	-0.70873	0.40762	0.52318	0.281349	0.281349	Cryo	HSC70	HSP70	1	0	0.001	0.05
1656	0.56748	-1.48917	0.54879	0.26245	-0.60844	0.215782	-0.215782	Cryo	HSC70	HSP70	1	0	0.001	0.05
1657	4.3599	-0.04365	0.72168	0.80358	-0.37003	0.431763	-0.431763	Cryo	HSC70	HSP70	1	0	0	0.05
1658	0.57248	0.51086	1.69234	2.68616	-0.10122	0.994734	-0.994734	Cryo	HSC70	HSP70	0.865496	-0.0627348	0	0.05
1659	6.13231	-0.16531	-0.3162	0.39814	0.52805	0.277325	0.277325	Cryo	HSC70	HSP70	1	0	0	0.05
1660	1.31894	-0.46895	-0.02442	0.00042	0.98373	0.00712408	0.00712408	Cryo	HSC70	HSP70	1	0	0	0.05
1661	4.9709	0.10773	0.37829	0.34356	-0.55778	0.253537	-0.253537	Cryo	HSC70	HSP70	1	0	0	0.05
1662	3.81899	-0.26225	-0.05702	0.00454	0.94627	0.0239849	0.0239849	Cryo	HSC70	HSP70	1	0	0	0.05
1663	1.04383	0.02528	0.56128	0.19213	-0.66115	0.1797	-0.1797	Cryo	HSC70	HSP70	1	0	0	0.05
1664	2.50078	0.43879	1.25949	1.44966	-0.22858	0.640962	-0.640962	Cryo	HSC70	HSP70	1	0	0	0.05
1665	1.76427	-1.05418	0.79984	0.41854	-0.51767	0.285947	-0.285947	Cryo	HSC70	HSP70	1	0	0	0.05
1666	4.49211	-0.16808	-1.09475	2.05665	0.15154	0.819473	0.819473	Cryo	HSC70	HSP70	1	0	0	0.05
1667	0.78817	0.43298	0.36195	0.10948	-0.74073	0.13034	-0.13034	Cryo	HSC70	HSP70	1	0	0	0.05
1668	1.3994	-0.22069	0.093	0.00574	-0.93961	0.0270524	-0.0270524	Cryo	HSC70	HSP70	1	0	0	0.05
1669	4.50833	0.2445	-0.11539	0.03034	0.86173	0.0646288	0.0646288	Cryo	HSC70	HSP70	1	0	0	0.05
1670	0.89864	0.62975	1.32678	1.27119	-0.25954	0.585796	-0.585796	Cryo	HSC70	HSP70	1	0	0.001	0.05
1671	0.81012	0.52726	1.58176	1.96861	-0.1606	0.794254	-0.794254	Cryo	HSC70	HSP70	1	0	0.002	0.05
1672	1	0	0	0	1	0	0	Cryo	HSC70	HSP70	1	0	0.005	0.05
1673	0.1452	1.19634	-0.14474	0.07112	0.78971	0.102532	0.102532	Cryo	HSC70	HSP70	1	0	0.007	0.05
1674	1.48306	1.43659	1.09406	0.73048	-0.39273	0.405906	-0.405906	Cryo	HSC70	HSP70	1	0	0.001	0.05
1675	1.46538	0.00307	0.70473	0.30706	-0.57949	0.236954	-0.236954	Cryo	HSC70	HSP70	1	0	0	0.05
1676	5.92264	0.17635	0.72502	1.6849	-0.19428	0.711572	-0.711572	Cryo	HSC70	HSP70	1	0	0	0.05
1677	1	0	0	0	1	0	0	Cryo	HSC70	HSP70	1	0	0	0.05
1678	1	0	0	0	1	0	0	Cryo	HSC70	HSP70	1	0	0	0.05
1679	1	0	0	0	1	0	0	Cryo	HSC70	HSP70	1	0	0.001	0.05
1680	1	0	0	0	1	0	0	Cryo	HSC70	HSP70	1	0	0.001	0.05
1681	1	0	0	0	1	0	0	Cryo	HSC70	HSP70	1	0	0	0.05
1682	1	0	0	0	1	0	0	Cryo	HSC70	HSP70	1	0	0	0.05
1683	1.05482	0.84525	0.463	0.25223	-0.61551	0.210765	-0.210765	Cryo	HSC70	HSP70	1	0	0	0.05
1684	48.8597	-0.00022	0.00349	0	-1	0	0	Cryo	HSC70	HSP70	1	0	0	0.05
1685	0.36671	0.57914	-0.35032	0.15336	0.69535	0.157797	0.157797	Cryo	HSC70	HSP70	1	0	0.001	0.05
1686	2.19056	-1.22745	-0.60881	0.28223	0.59524	0.225308	0.225308	Cryo	HSC70	HSP70	1	0	0	0.05
1687	1.04511	1.09944	-0.50027	0.15067	0.6979	0.156207	0.156207	Cryo	HSC70	HSP70	1	0	0.001	0.05
1688	0.284	0.99712	0.71489	0.79096	-0.37381	0.427349	-0.427349	Cryo	HSC70	HSP70	1	0	0.002	0.05
1689	2.75469	0.31902	1.31293	2.0143	-0.15582	0.807377	-0.807377	Cryo	HSC70	HSP70	1	0	0	0.05
1690	6.19999	0.30556	0.62042	1.23095	-0.26722	0.573131	-0.573131	Cryo	HSC70	HSP70	1	0	0	0.05
1691	3.48908	-0.05858	0.6857	0.36463	-0.54595	0.262847	-0.262847	Cryo	HSC70	HSP70	1	0	0	0.05
1692	0.78097	0.63867	1.59355	2.4533	-0.11728	0.930776	-0.930776	Cryo	HSC70	HSP70	0.922081	-0.0352311	0	0.05
1693	3.22459	-0.19521	-0.70788	0.60732	0.4358	0.360713	0.360713	Cryo	HSC70	HSP70	1	0	0	0.05
1694	4.50025	0.25611	0.17976	0.05545	-0.81384	0.089461	-0.089461	Cryo	HSC70	HSP70	1	0	0	0.05
1695	5.44897	0.30395	0.3755	0.35254	-0.55268	0.257526	-0.257526	Cryo	HSC70	HSP70	1	0	0	0.05
1696	1.14309	0.82825	0.36205	0.1042	-0.74685	0.126767	-0.126767	Cryo	HSC70	HSP70	1	0	0	0.05
1697	2.39339	-0.16449	0.67915	0.39263	-0.53092	0.274971	-0.274971	Cryo	HSC70	HSP70	1	0	0	0.05
1698	1.04023	0.40356	-0.59559	0.22465	0.63552	0.196871	0.196871	Cryo	HSC70	HSP70	1	0	0	0.05
1699	0.86091	0.50122	-0.65899	0.37857	0.53837	0.268919	0.268919	Cryo	HSC70	HSP70	1	0	0.001	0.05
1700	0.18805	1.56026	-0.17047	0.05693	0.81142	0.0907543	0.0907543	Cryo	HSC70	HSP70	1	0	0.002	0.05
1701	4.27815	0.23629	0.24224	0.08047	-0.77667	0.109763	-0.109763	Cryo	HSC70	HSP70	1	0	0	0.05
1702	11.1329	-0.05137	-0.0476	0.02507	0.87418	0.0583991	0.0583991	Cryo	HSC70	HSP70	1	0	0	0.05
1703	0.75333	1.18837	-0.51514	0.247	0.6192	0.208169	0.208169	Cryo	HSC70	HSP70	1	0	0.001	0.05
1704	0.6301	-0.43935	0.56692	0.35	-0.55411	0.256404	-0.256404	Cryo	HSC70	HSP70	1	0	0.001	0.05
1705	0.7988	0.61047	-0.62241	0.29633	0.58619	0.231962	0.231962	Cryo	HSC70	HSP70	1	0	0.001	0.05
1706	10.194	0.03905	-0.04836	0.01341	0.9078	0.0420098	0.0420098	Cryo	HSC70	HSP70	1	0	0	0.05
1707	0.38145	1.38475	-0.33165	0.14018	0.7081	0.149905	0.149905	Cryo	HSC70	HSP70	1	0	0.001	0.05
1708	0.89907	0.81622	-0.81057	0.47446	0.49094	0.308972	0.308972	Cryo	HSC70	HSP70	1	0	0	0.05
1709	5.4285	-0.17051	-0.31075	0.32391	0.56927	0.244682	0.244682	Cryo	HSC70	HSP70	1	0	0	0.05
1710	10.3158	-0.05531	-0.04581	0.01027	0.91928	0.0365522	0.0365522	Cryo	HSC70	HSP70	1	0	0	0.05
1711	1.90284	0.32795	0.73863	0.358	-0.54962	0.259937	-0.259937	Cryo	HSC70	HSP70	1	0	0	0.05
1712	0.83119	1.24628	0.57648	0.24854	-0.61811	0.208934	-0.208934	Cryo	HSC70	HSP70	1	0	0	0.05
1713	1.00156	0.13763	-0.51664	0.15137	0.69723	0.156624	0.156624	Cryo	HSC70	HSP70	1	0	0	0.05
1714	6.10866	0.14297	0.69507	2.11096	-0.14625	0.834904	-0.834904	Cryo	HSC70	HSP70	1	0	0	0.05
1715	0.70992	-0.57127	-0.6334	0.36067	0.54814	0.261109	0.261109	Cryo	HSC70	HSP70	1	0	0	0.05
1716	5.82024	0.13612	0.58996	0.87844	-0.34863	0.457635	-0.457635	Cryo	HSC70	HSP70	1	0	0	0.05
1717	1.08999	-0.24528	1.49247	2.30431	-0.12902	0.889343	-0.889343	Cryo	HSC70	HSP70	0.962911	-0.0164139	0	0.05
1718	5.33585	0.10546	0.34916	0.3571	-0.55012	0.259543	-0.259543	Cryo	HSC70	HSP70	1	0	0	0.05
1719	1.03652	0.05349	1.6029	1.69504	-0.19294	0.714578	-0.714578	Cryo	HSC70	HSP70	1	0	0	0.05
1720	0.35265	0.38007	-0.33871	0.16556	0.68409	0.164887	0.164887	Cryo	HSC70	HSP70	1	0	0.001	0.05
1721	3.48656	0.13866	0.06721	0.0035	-0.9528	0.0209983	-0.0209983	Cryo	HSC70	HSP70	1	0	0	0.05
1722	3.13899	0.50327	1.10483	1.3275	-0.24925	0.603365	-0.603365	Cryo	HSC70	HSP70	1	0	0	0.05
1723	0.89721	0.93247	0.61723	0.32616	-0.56793	0.245705	-0.245705	Cryo	HSC70	HSP70	1	0	0	0.05
1724	54.2098	-0.00972	-0.00481	0	1	0	0	Cryo	HSC70	HSP70	1	0	0	0.05
1725	2.70471	-0.21631	-0.06127	0.00347	0.95305	0.0208843	0.0208843	Cryo	HSC70	HSP70	1	0	0	0.05
1726	3.08323	0.27221	-0.00492	2e-05	0.99601	0.0017363	0.0017363	Cryo	HSC70	HSP70	1	0	0	0.05
1727	0.31314	1.03639	-0.30302	0.1537	0.69502	0.158003	0.158003	Cryo	HSC70	HSP70	1	0	0.001	0.05
1728	1.47732	1.09266	0.28367	0.0493	-0.82428	0.0839252	-0.0839252	Cryo	HSC70	HSP70	1	0	0	0.05
1729	0.83668	0.29522	0.43668	0.14994	-0.6986	0.155771	-0.155771	Cryo	HSC70	HSP70	1	0	0	0.05
1730	1.74516	0.36885	0.08747	0.005	-0.94364	0.0251937	-0.0251937	Cryo	HSC70	HSP70	1	0	0	0.05
1731	9.53072	-0.07156	-4e-05	0	0.99994	2.61e-05	2.61e-05	Cryo	HSC70	HSP70	1	0	0	0.05
1732	9.62864	-0.05397	-2e-05	0	0.99996	1.74e-05	1.74e-05	Cryo	HSC70	HSP70	1	0	0	0.05
1733	0.47503	1.14554	-0.37147	0.15604	0.69283	0.159373	0.159373	Cryo	HSC70	HSP70	1	0	0.001	0.05
1734	1.00312	0.49911	-0.05384	0.00164	0.96766	0.0142772	0.0142772	Cryo	HSC70	HSP70	1	0	0	0.05
1735	9.22272	0.05288	-1e-05	0	0.99998	8.69e-06	8.69e-06	Cryo	HSC70	HSP70	1	0	0	0.05
1736	0.68697	1.16605	-0.35855	0.11194	0.73795	0.131973	0.131973	Cryo	HSC70	HSP70	1	0	0.002	0.05
1737	0.92579	0.47421	-0.45904	0.16662	0.68313	0.165497	0.165497	Cryo	HSC70	HSP70	1	0	0.003	0.05
1738	0.15508	1.4435	-0.15432	0.09939	0.75256	0.123459	0.123459	Cryo	HSC70	HSP70	1	0	0.005	0.05
1739	5.23865	0.19323	-0.33595	0.29257	0.58858	0.230194	0.230194	Cryo	HSC70	HSP70	1	0	0	0.05
1740	5.85563	0.30826	0.51669	0.72681	-0.39392	0.404592	-0.404592	Cryo	HSC70	HSP70	1	0	0	0.05
1741	6.29084	0.33415	0.70403	1.26594	-0.26053	0.584142	-0.584142	Cryo	HSC70	HSP70	1	0	0	0.05
1742	0.56114	0.79716	0.51433	0.28038	-0.59645	0.224426	-0.224426	Cryo	HSC70	HSP70	1	0	0.001	0.05
1743	2.50054	-0.17022	0.0597	0.00326	-0.95449	0.0202286	-0.0202286	Cryo	HSC70	HSP70	1	0	0.001	0.05
1744	1	0	0	0	1	0	0	Cryo	HSC70	HSP70	1	0	0.018	0.05
1745	1	0	0	0	1	0	0	Cryo	HSC70	HSP70	1	0	0.018	0.05
1746	1	0	0	0	1	0	0	Cryo	HSC70	HSP70	1	0	0.018	0.05
1747	1	0	0	0	1	0	0	Cryo	HSC70	HSP70	1	0	0.013	0.05
1748	8.12052	0.05978	0.49492	0.71562	-0.39759	0.400565	-0.400565	Cryo	HSC70	HSP70	1	0	0.001	0.05
1749	1.05849	0.53063	0.56686	0.26629	-0.60583	0.217649	-0.217649	Cryo	HSC70	HSP70	1	0	0.001	0.05
1750	0.54635	1.18116	-0.305	0.1085	0.74186	0.129678	0.129678	Cryo	HSC70	HSP70	1	0	0.002	0.05
1751	0.82111	1.49037	-0.28213	0.06459	0.79938	0.0972467	0.0972467	Cryo	HSC70	HSP70	1	0	0.002	0.05
1752	0.49767	1.55881	0.79927	0.69532	-0.40436	0.393232	-0.393232	Cryo	HSC70	HSP70	1	0	0.002	0.05
1753	0.77674	1.05637	-0.4517	0.26672	0.60554	0.217857	0.217857	Cryo	HSC70	HSP70	1	0	0.001	0.05
1754	3.77213	-0.22104	-0.42972	0.29262	0.58854	0.230224	0.230224	Cryo	HSC70	HSP70	1	0	0	0.05
1755	6.12191	-0.04198	-0.25216	0.26341	0.60779	0.216246	0.216246	Cryo	HSC70	HSP70	1	0	0	0.05
1756	0.88326	-1.47836	-0.81585	0.49517	0.48163	0.317286	0.317286	Cryo	HSC70	HSP70	1	0	0	0.05
1757	6.22684	-0.02502	0.12065	0.04327	-0.83521	0.0782043	-0.0782043	Cryo	HSC70	HSP70	1	0	0	0.05
1758	3.09323	-0.49815	-0.72864	0.55321	0.45701	0.340074	0.340074	Cryo	HSC70	HSP70	1	0	0	0.05
1759	1.3471	0.1149	-0.73742	0.37487	0.54036	0.267317	0.267317	Cryo	HSC70	HSP70	1	0	0	0.05
1760	1.5421	-0.04087	1.02507	0.70632	-0.40067	0.397213	-0.397213	Cryo	HSC70	HSP70	1	0	0	0.05
1761	2.65155	-0.79178	0.58692	0.33329	-0.56373	0.248929	-0.248929	Cryo	HSC70	HSP70	1	0	0	0.05
1762	1.46949	0.36311	0.52818	0.17193	-0.67841	0.168508	-0.168508	Cryo	HSC70	HSP70	1	0	0	0.05
1763	0.32697	3.99766	0.7334	0.91258	-0.33943	0.46925	-0.46925	Cryo	HSC70	HSP70	1	0	0.002	0.05
1764	0.87069	0.15265	0.30961	0.08406	-0.77187	0.112456	-0.112456	Cryo	HSC70	HSP70	1	0	0.001	0.05
1765	0.74921	2.83942	0.18161	0.0342	-0.85329	0.0689033	-0.0689033	Cryo	HSC70	HSP70	1	0	0	0.05
1766	4.52513	0.23301	0.91998	1.87392	-0.17103	0.766928	-0.766928	Cryo	HSC70	HSP70	1	0	0	0.05
1767	0.77296	-0.45921	-0.67956	0.55892	0.4547	0.342275	0.342275	Cryo	HSC70	HSP70	1	0	0	0.05
1768	5.43829	0.2138	0.77517	2.04736	-0.15247	0.816816	-0.816816	Cryo	HSC70	HSP70	1	0	0	0.05
1769	0.31849	1.05755	-0.30703	0.17664	0.67427	0.171166	0.171166	Cryo	HSC70	HSP70	1	0	0.004	0.05
1770	0.50113	1.4142	0.79265	0.66131	-0.4161	0.380802	-0.380802	Cryo	HSC70	HSP70	1	0	0.003	0.05
1771	0.79844	0.59626	0.45615	0.15916	-0.68993	0.161195	-0.161195	Cryo	HSC70	HSP70	1	0	0.001	0.05
1772	2.20369	0.01885	1.41405	1.52282	-0.21719	0.66316	-0.66316	Cryo	HSC70	HSP70	1	0	0	0.05
1773	5.41539	0.21964	0.78302	2.01484	-0.15577	0.807516	-0.807516	Cryo	HSC70	HSP70	1	0	0	0.05
1774	0.61424	0.93315	0.55943	0.3403	-0.55966	0.252076	-0.252076	Cryo	HSC70	HSP70	1	0	0	0.05
1775	3.35974	0.4065	0.0856	0.00639	-0.93631	0.0285803	-0.0285803	Cryo	HSC70	HSP70	1	0	0	0.05
1776	6.55925	0.23221	0.10815	0.06448	-0.79956	0.0971489	-0.0971489	Cryo	HSC70	HSP70	1	0	0	0.05
1777	0.6724	-0.32594	-0.34756	0.09267	0.76081	0.118724	0.118724	Cryo	HSC70	HSP70	1	0	0.001	0.05
1778	0.28033	-0.42004	-0.17423	0.04159	0.83841	0.0765436	0.0765436	Cryo	HSC70	HSP70	1	0	0.002	0.05
1779	5.34884	0.23977	0.12967	0.05013	-0.82284	0.0846846	-0.0846846	Cryo	HSC70	HSP70	1	0	0.001	0.05
1780	0	-5.88531	0	0	1	0	0	Cryo	HSC70	HSP70	1	0	0.013	0.05
1781	1	0	0	0	1	0	0	Cryo	HSC70	HSP70	1	0	0.008	0.05
1782	1.31549	0.01685	0.10008	0.00697	-0.93345	0.0299089	-0.0299089	Cryo	HSC70	HSP70	1	0	0.002	0.05
1783	1.44625	-0.5198	1.39295	1.22025	-0.26931	0.569748	-0.569748	Cryo	HSC70	HSP70	1	0	0	0.05
1784	6.7711	0.28445	0.55564	2.37514	-0.12328	0.909107	-0.909107	Cryo	HSC70	HSP70	0.943949	-0.0250513	0	0.05
1785	2.10549	0.00167	0.21547	0.04415	-0.83358	0.0790527	-0.0790527	Cryo	HSC70	HSP70	1	0	0	0.05
1786	1.34842	-0.57732	1.05604	0.7688	-0.38059	0.419543	-0.419543	Cryo	HSC70	HSP70	1	0	0	0.05
1787	2.23956	-0.48873	1.28244	1.28775	-0.25646	0.59098	-0.59098	Cryo	HSC70	HSP70	1	0	0	0.05
1788	6.20482	-0.02941	0.5037	0.80041	-0.37097	0.430661	-0.430661	Cryo	HSC70	HSP70	1	0	0	0.05
1789	1.27832	-1.03108	-0.92823	0.60635	0.43616	0.360354	0.360354	Cryo	HSC70	HSP70	1	0	0	0.05
1790	0.99342	0.1867	0.36326	0.08212	-0.77445	0.111007	-0.111007	Cryo	HSC70	HSP70	1	0	0.001	0.05
1791	0.18187	0.65148	0.91513	2.71379	-0.09948	1.00226	-1.00226	Cryo	HSC70	HSP70	0.857828	-0.0665999	0.002	0.05
1792	5.40252	0.07501	0.1776	0.10163	-0.74988	0.125008	-0.125008	Cryo	HSC70	HSP70	1	0	0	0.05
1793	4.18045	-0.04252	0.26825	0.10759	-0.7429	0.12907	-0.12907	Cryo	HSC70	HSP70	1	0	0	0.05
1794	0.40576	0.25644	-0.35093	0.14637	0.70203	0.153644	0.153644	Cryo	HSC70	HSP70	1	0	0.001	0.05
1795	3.41196	0.17311	0.38853	0.1572	-0.69175	0.160051	-0.160051	Cryo	HSC70	HSP70	1	0	0	0.05
1796	0.16996	0.77785	-0.16825	0.08842	0.76619	0.115664	0.115664	Cryo	HSC70	HSP70	1	0	0.004	0.05
1797	1	0	0	0	1	0	0	Cryo	HSC70	HSP70	1	0	0.002	0.05
1798	1.35901	0.62339	-0.25266	0.03936	0.84274	0.0743064	0.0743064	Cryo	HSC70	HSP70	1	0	0	0.05
1799	5.15713	-0.07708	0.3968	0.40465	-0.5247	0.280089	-0.280089	Cryo	HSC70	HSP70	1	0	0	0.05
1800	2.48689	0.33665	0.30569	0.08537	-0.77015	0.113425	-0.113425	Cryo	HSC70	HSP70	1	0	0	0.05
1801	1	0	0	0	1	0	0	Cryo	HSC70	HSP70	1	0	0.001	0.05
1802	1	0	0	0	1	0	0	Cryo	HSC70	HSP70	1	0	0.002	0.05
1803	1	0	0	0	1	0	0	Cryo	HSC70	HSP70	1	0	0.002	0.05
1804	1	0	0	0	1	0	0	Cryo	HSC70	HSP70	1	0	0.003	0.05
1805	2.56597	-0.1042	0.60669	0.33722	-0.56144	0.250697	-0.250697	Cryo	HSC70	HSP70	1	0	0	0.05
1806	6.53545	-0.00015	0.64548	2.29561	-0.12974	0.886926	-0.886926	Cryo	HSC70	HSP70	0.965214	-0.0153763	0	0.05
1807	5.96734	-0.02175	0.58987	1.26719	-0.2603	0.584526	-0.584526	Cryo	HSC70	HSP70	1	0	0	0.05
1808	3.49951	-0.13268	-0.30071	0.07013	0.79115	0.101741	0.101741	Cryo	HSC70	HSP70	1	0	0	0.05
1809	59.6782	-4e-05	-0.00225	0	1	0	0	Cryo	HSC70	HSP70	1	0	0	0.05
1810	1	0	0	0	1	0	0	Cryo	HSC70	HSP70	1	0	0	0.05
1811	1.41974	0.4961	0.37303	0.08445	-0.77136	0.112743	-0.112743	Cryo	HSC70	HSP70	1	0	0.001	0.05
1812	0	-4.40182	0	0	1	0	0	Cryo	HSC70	HSP70	1	0	0.004	0.05
1813	1.3497	-0.93622	-0.01404	0.00014	0.9907	0.00405784	0.00405784	Cryo	HSC70	HSP70	1	0	0.001	0.05
1814	1.99004	-0.64122	0.23751	0.04192	-0.83776	0.0768804	-0.0768804	Cryo	HSC70	HSP70	1	0	0	0.05
1815	0.97904	0.05604	0.51324	0.17215	-0.6782	0.168642	-0.168642	Cryo	HSC70	HSP70	1	0	0	0.05
1816	3.90139	0.08362	0.20708	0.07296	-0.78708	0.103981	-0.103981	Cryo	HSC70	HSP70	1	0	0	0.05
1817	1.81793	0.87935	0.81995	0.43873	-0.50773	0.294367	-0.294367	Cryo	HSC70	HSP70	1	0	0.001	0.05
1818	0.86631	0.13749	-0.67112	0.39608	0.52912	0.276446	0.276446	Cryo	HSC70	HSP70	1	0	0.011	0.05
1819	0.15709	0.81483	-0.14323	0.08983	0.7644	0.116679	0.116679	Cryo	HSC70	HSP70	1	0	0.032	0.05
1820	0.15735	0.80921	-0.14346	0.09067	0.76333	0.117288	0.117288	Cryo	HSC70	HSP70	1	0	0.031	0.05
1821	6.60617	0.06422	0.07416	0.03066	-0.86099	0.0650019	-0.0650019	Cryo	HSC70	HSP70	1	0	0.002	0.05
1822	0.50734	1.89878	0.69976	0.44718	-0.50368	0.297845	-0.297845	Cryo	HSC70	HSP70	1	0	0.002	0.05
1823	1.55671	-0.62205	0.04144	0.00113	-0.97317	0.0118113	-0.0118113	Cryo	HSC70	HSP70	1	0	0	0.05
1824	3.02636	0.093	0.41146	0.16652	-0.68323	0.165433	-0.165433	Cryo	HSC70	HSP70	1	0	0	0.05
1825	1.74205	1.31589	0.8749	0.50407	-0.47772	0.320827	-0.320827	Cryo	HSC70	HSP70	1	0	0	0.05
1826	9.99583	0.07946	-0.5904	1.44233	0.22976	0.638726	0.638726	Cryo	HSC70	HSP70	1	0	0	0.05
1827	0.55774	1.63686	-0.51436	0.37632	0.53958	0.267944	0.267944	Cryo	HSC70	HSP70	1	0	0	0.05
1828	0.97012	1.61117	0.24028	0.03963	-0.84221	0.0745796	-0.0745796	Cryo	HSC70	HSP70	1	0	0	0.05
1829	1.6169	1.39356	1.53539	1.71092	-0.19087	0.719262	-0.719262	Cryo	HSC70	HSP70	1	0	0	0.05
1830	1.96969	1.60642	0.64984	0.33585	-0.56224	0.250078	-0.250078	Cryo	HSC70	HSP70	1	0	0	0.05
1831	4.59998	0.41019	0.60851	0.73114	-0.39251	0.406149	-0.406149	Cryo	HSC70	HSP70	1	0	0.002	0.05
1832	0.32475	2.04797	-0.31269	0.16327	0.68617	0.163568	0.163568	Cryo	HSC70	HSP70	1	0	0.025	0.05
1833	0.61092	0.80924	0.84849	0.76815	-0.38079	0.419314	-0.419314	Cryo	HSC70	HSP70	1	0	0.031	0.05
1834	0.2854	0.42403	0.83705	1.07226	-0.30044	0.522242	-0.522242	Cryo	HSC70	HSP70	1	0	0.036	0.05
1835	0.2854	0.42403	0.83705	1.07226	-0.30044	0.522242	-0.522242	Cryo	HSC70	HSP70	1	0	0.035	0.05
1836	0.26213	0.45005	-0.18753	0.04762	0.82725	0.0823632	0.0823632	Cryo	HSC70	HSP70	1	0	0.027	0.05
1837	2.72191	0.46886	0.74167	0.56714	-0.4514	0.345438	-0.345438	Cryo	HSC70	HSP70	1	0	0	0.05
1838	1.00191	0.6676	0.80433	0.36687	-0.54471	0.263835	-0.263835	Cryo	HSC70	HSP70	1	0	0	0.05
1839	1.17557	0.99947	1.01353	0.68365	-0.40833	0.388989	-0.388989	Cryo	HSC70	HSP70	1	0	0	0.05
1840	1.30309	-0.30915	-0.40286	0.11255	0.73726	0.132379	0.132379	Cryo	HSC70	HSP70	1	0	0	0.05
1841	2.36032	-0.65947	-0.56305	0.2822	0.59526	0.225293	0.225293	Cryo	HSC70	HSP70	1	0	0	0.05
1842	0.63975	0.97979	-0.48831	0.28629	0.59261	0.227231	0.227231	Cryo	HSC70	HSP70	1	0	0.002	0.05
1843	0.33017	1.13522	-0.23295	0.09425	0.75884	0.11985	0.11985	Cryo	HSC70	HSP70	1	0	0.003	0.05
1844	0.97654	0.45792	0.4644	0.15295	-0.69574	0.157553	-0.157553	Cryo	HSC70	HSP70	1	0	0.001	0.05
1845	1.04781	-0.45997	-0.70984	0.59286	0.44131	0.355256	0.355256	Cryo	HSC70	HSP70	1	0	0	0.05
1846	1.43819	0.95675	-0.21825	0.0302	0.86203	0.0644776	0.0644776	Cryo	HSC70	HSP70	1	0	0	0.05
1847	0.65642	0.1545	0.67512	0.47351	-0.49138	0.308583	-0.308583	Cryo	HSC70	HSP70	1	0	0	0.05
1848	1.29511	-0.50362	-0.79683	0.43921	0.5075	0.294564	0.294564	Cryo	HSC70	HSP70	1	0	0	0.05
1849	4.00166	-0.09259	-0.32526	0.21368	0.6439	0.191182	0.191182	Cryo	HSC70	HSP70	1	0	0	0.05
1850	0.90418	0.15364	1.54392	1.87146	-0.17131	0.766217	-0.766217	Cryo	HSC70	HSP70	1	0	0	0.05
1851	5.50784	0.0509	0.65429	1.80731	-0.17883	0.74756	-0.74756	Cryo	HSC70	HSP70	1	0	0.001	0.05
1852	1	0	0	0	1	0	0	Cryo	HSC70	HSP70	1	0	0.005	0.05
1853	1	0	0	0	1	0	0	Cryo	HSC70	HSP70	1	0	0.008	0.05
1854	1	0	0	0	1	0	0	Cryo	HSC70	HSP70	1	0	0.008	0.05
1855	1	0	0	0	1	0	0	Cryo	HSC70	HSP70	1	0	0.01	0.05
1856	1	0	0	0	1	0	0	Cryo	HSC70	HSP70	1	0	0.012	0.05
1857	1	0	0	0	1	0	0	Cryo	HSC70	HSP70	1	0	0.013	0.05
1858	1	0	0	0	1	0	0	Cryo	HSC70	HSP70	1	0	0.009	0.05
1859	1	0	0	0	1	0	0	Cryo	HSC70	HSP70	1	0	0.003	0.05
1860	1	0	0	0	1	0	0	Cryo	HSC70	HSP70	1	0	0.002	0.05
1861	1	0	0	0	1	0	0	Cryo	HSC70	HSP70	1	0	0.001	0.05
1862	1	0	0	0	1	0	0	Cryo	HSC70	HSP70	1	0	0	0.05
1863	6.45646	0.20049	0.49808	1.40738	-0.23549	0.628028	-0.628028	Cryo	HSC70	HSP70	1	0	0	0.05
1864	1.22025	0.88854	0.43662	0.12066	-0.72832	0.137678	-0.137678	Cryo	HSC70	HSP70	1	0	0	0.05
1865	5.1791	0.15646	0.19665	0.09639	-0.7562	0.121363	-0.121363	Cryo	HSC70	HSP70	1	0	0	0.05
1866	2.7623	-0.43666	0.59162	0.40491	-0.52456	0.280205	-0.280205	Cryo	HSC70	HSP70	1	0	0	0.05
1867	2.58307	0.19039	1.16019	1.22919	-0.26757	0.572563	-0.572563	Cryo	HSC70	HSP70	1	0	0	0.05
1868	1.27381	-0.22909	0.22119	0.03148	-0.85918	0.0659158	-0.0659158	Cryo	HSC70	HSP70	1	0	0.001	0.05
1869	0.14456	1.28717	0.88205	2.60969	-0.10621	0.973835	-0.973835	Cryo	HSC70	HSP70	0.884559	-0.053273	0.004	0.05
1870	5.41375	0.08959	0.55057	0.99361	-0.31886	0.4964	-0.4964	Cryo	HSC70	HSP70	1	0	0	0.05
1871	2.53714	-0.1012	0.21665	0.04295	-0.83583	0.077882	-0.077882	Cryo	HSC70	HSP70	1	0	0	0.05
1872	3.4238	0.16677	0.70755	0.54551	-0.46016	0.337091	-0.337091	Cryo	HSC70	HSP70	1	0	0	0.05
1873	1.34947	-0.93004	1.09929	0.83306	-0.36139	0.442024	-0.442024	Cryo	HSC70	HSP70	1	0	0	0.05
1874	1.74369	0.29372	1.4206	1.31798	-0.25096	0.600395	-0.600395	Cryo	HSC70	HSP70	1	0	0	0.05
1875	1.06949	0.80776	-0.65771	0.38513	0.53487	0.271752	0.271752	Cryo	HSC70	HSP70	1	0	0	0.05
1876	2.60789	-0.40232	0.86153	0.74843	-0.38697	0.412323	-0.412323	Cryo	HSC70	HSP70	1	0	0	0.05
1877	0.14976	1.16648	-0.14876	0.0822	0.77434	0.111068	0.111068	Cryo	HSC70	HSP70	1	0	0.003	0.05
1878	5.03599	0.237	0.27386	0.23266	-0.62956	0.200963	-0.200963	Cryo	HSC70	HSP70	1	0	0	0.05
1879	1.61177	0.01409	0.08549	0.00531	-0.94192	0.025986	-0.025986	Cryo	HSC70	HSP70	1	0	0	0.05
1880	0.74561	0.82237	-0.7787	0.69952	0.40294	0.39476	0.39476	Cryo	HSC70	HSP70	1	0	0.001	0.05
1881	1	0	0	0	1	0	0	Cryo	HSC70	HSP70	1	0	0.002	0.05
1882	1	0	0	0	1	0	0	Cryo	HSC70	HSP70	1	0	0.004	0.05
1883	1.24975	-0.12535	0.57895	0.22442	-0.63569	0.196755	-0.196755	Cryo	HSC70	HSP70	1	0	0.005	0.05
1884	0.27497	1.24003	-0.30818	0.12239	0.72646	0.138788	0.138788	Cryo	HSC70	HSP70	1	0	0.011	0.05
1885	1	0	0	0	1	0	0	Cryo	HSC70	HSP70	1	0	0.009	0.05
1886	1	0	0	0	1	0	0	Cryo	HSC70	HSP70	1	0	0.007	0.05
1887	1	0	0	0	1	0	0	Cryo	HSC70	HSP70	1	0	0.004	0.05
1888	6.68719	0.14197	0.58937	2.24402	-0.13413	0.872474	-0.872474	Cryo	HSC70	HSP70	0.979099	-0.00917325	0	0.05
1889	1.45309	-0.21186	0.97048	0.58849	-0.443	0.353596	-0.353596	Cryo	HSC70	HSP70	1	0	0	0.05
1890	5.46429	0.1752	0.76387	1.45886	-0.22711	0.643764	-0.643764	Cryo	HSC70	HSP70	1	0	0	0.05
1891	3.7111	-0.41892	-1.03366	2.05655	0.15155	0.819444	0.819444	Cryo	HSC70	HSP70	1	0	0	0.05
1892	5.57104	0.37693	0.75211	1.96464	-0.16102	0.79312	-0.79312	Cryo	HSC70	HSP70	1	0	0	0.05
1893	1	0	0	0	1	0	0	Cryo	HSC70	HSP70	1	0	0	0.05
1894	1.01572	1.04259	0.0397	0.00137	-0.97044	0.0130313	-0.0130313	Cryo	HSC70	HSP70	1	0	0	0.05
1895	1.66616	0.75349	0.05154	0.00178	-0.9663	0.014888	-0.014888	Cryo	HSC70	HSP70	1	0	0	0.05
1896	1.39659	-0.08897	-1.14525	0.8657	0.35215	0.453272	0.453272	Cryo	HSC70	HSP70	1	0	0	0.05
1897	6.68832	0.28125	0.42221	1.15161	-0.28321	0.547891	-0.547891	Cryo	HSC70	HSP70	1	0	0	0.05
1898	0.87676	0.9044	1.50579	1.98066	-0.15932	0.79773	-0.79773	Cryo	HSC70	HSP70	1	0	0	0.05
1899	5.99233	-0.04903	0.58644	1.35665	-0.24412	0.612397	-0.612397	Cryo	HSC70	HSP70	1	0	0	0.05
1900	60.5881	0.0102	-6e-05	0	1	0	0	Cryo	HSC70	HSP70	1	0	0	0.05
1901	1	0	0	0	1	0	0	Cryo	HSC70	HSP70	1	0	0.001	0.05
1902	1	0	0	0	1	0	0	Cryo	HSC70	HSP70	1	0	0.003	0.05
1903	1	0	0	0	1	0	0	Cryo	HSC70	HSP70	1	0	0.002	0.05
1904	1	0	0	0	1	0	0	Cryo	HSC70	HSP70	1	0	0.001	0.05
1905	3.1809	0.24095	-0.29528	0.11971	0.72935	0.137064	0.137064	Cryo	HSC70	HSP70	1	0	0	0.05
1906	1.52942	0.30487	-0.32402	0.07184	0.78867	0.103105	0.103105	Cryo	HSC70	HSP70	1	0	0	0.05
1907	0.25787	-0.65216	-0.16222	0.06726	0.79536	0.0994363	0.0994363	Cryo	HSC70	HSP70	1	0	0.001	0.05
1908	8.7398	0.10719	-4e-05	0	0.99973	0.000117275	0.000117275	Cryo	HSC70	HSP70	1	0	0	0.05
1909	2.02922	0.12716	-0.06523	0.00335	0.95383	0.020529	0.020529	Cryo	HSC70	HSP70	1	0	0	0.05
1910	1.33758	0.11703	0.09452	0.00626	-0.93692	0.0282975	-0.0282975	Cryo	HSC70	HSP70	1	0	0	0.05
1911	0.73535	0.22078	-0.64783	0.41538	0.51925	0.284623	0.284623	Cryo	HSC70	HSP70	1	0	0	0.05
1912	47.38	0.01385	0.00115	0	-1	0	0	Cryo	HSC70	HSP70	1	0	0	0.05
1913	1.14562	0.77538	-0.93292	0.69154	0.40564	0.391859	0.391859	Cryo	HSC70	HSP70	1	0	0	0.05
1914	2.67209	0.52769	-0.0148	0.00021	0.9885	0.00502333	0.00502333	Cryo	HSC70	HSP70	1	0	0	0.05
1915	5.23343	0.39546	0.8166	2.41135	-0.12046	0.919157	-0.919157	Cryo	HSC70	HSP70	0.933601	-0.0298389	0	0.05
1916	2.90903	0.07947	1.09432	1.37432	-0.24107	0.617857	-0.617857	Cryo	HSC70	HSP70	1	0	0	0.05
1917	0.60624	0.96917	1.50494	2.35544	-0.12485	0.903611	-0.903611	Cryo	HSC70	HSP70	0.950285	-0.022146	0.001	0.05
1918	0.51496	1.00486	-0.44021	0.19225	0.66105	0.179766	0.179766	Cryo	HSC70	HSP70	1	0	0.001	0.05
1919	1.40658	-0.43113	2.02651	2.76272	-0.09648	1.01556	-1.01556	Cryo	HSC70	HSP70	0.846929	-0.0721531	0	0.05
1920	0.99248	0.31375	0.78845	0.38426	-0.53533	0.271378	-0.271378	Cryo	HSC70	HSP70	1	0	0	0.05
1921	1.9788	-0.22555	0.29027	0.06496	-0.79882	0.0975511	-0.0975511	Cryo	HSC70	HSP70	1	0	0	0.05
1922	1.14381	0.77243	-0.94112	0.70397	0.40145	0.396369	0.396369	Cryo	HSC70	HSP70	1	0	0	0.05
1923	2.78464	0.52062	1.25997	1.78452	-0.1816	0.740884	-0.740884	Cryo	HSC70	HSP70	1	0	0	0.05
1924	47.6491	-0.01038	0.00109	0	-1	0	0	Cryo	HSC70	HSP70	1	0	0	0.05
1925	1	0	0	0	1	0	0	Cryo	HSC70	HSP70	1	0	0	0.05
1926	1	0	0	0	1	0	0	Cryo	HSC70	HSP70	1	0	0	0.05
1927	5.25563	0.41169	0.80208	1.70158	-0.19208	0.716518	-0.716518	Cryo	HSC70	HSP70	1	0	0	0.05
1928	0.74916	0.96525	1.6795	2.92915	-0.08699	1.06053	-1.06053	Cryo	HSC70	HSP70	0.807653	-0.0927752	0	0.05
1929	6.7431	0.3047	0.5862	2.74864	-0.09734	1.01171	-1.01171	Cryo	HSC70	HSP70	0.849905	-0.0706297	0	0.05
1930	0.45468	1.23344	0.72449	0.48305	-0.48704	0.312435	-0.312435	Cryo	HSC70	HSP70	1	0	0.001	0.05
1931	1.08712	0.87518	-0.74187	0.5567	0.45559	0.341426	0.341426	Cryo	HSC70	HSP70	1	0	0	0.05
1932	1.15055	0.69816	0.45944	0.16759	-0.68226	0.16605	-0.16605	Cryo	HSC70	HSP70	1	0	0	0.05
1933	1.01875	-0.21169	0.4108	0.14028	-0.708	0.149967	-0.149967	Cryo	HSC70	HSP70	1	0	0	0.05
1934	2.73773	-0.05642	1.21046	1.75192	-0.18564	0.731328	-0.731328	Cryo	HSC70	HSP70	1	0	0	0.05
1935	0.15602	0.92445	-0.14999	0.09599	0.7567	0.121076	0.121076	Cryo	HSC70	HSP70	1	0	0.002	0.05
1936	3.15284	-0.30864	0.1884	0.03429	-0.85309	0.0690051	-0.0690051	Cryo	HSC70	HSP70	1	0	0	0.05
1937	2.13211	0.65633	0.55837	0.23803	-0.62564	0.203675	-0.203675	Cryo	HSC70	HSP70	1	0	0	0.05
1938	5.52691	0.16001	-0.36272	0.51931	0.47114	0.32685	0.32685	Cryo	HSC70	HSP70	1	0	0	0.05
1939	0.95752	0.65155	0.55427	0.23861	-0.62521	0.203974	-0.203974	Cryo	HSC70	HSP70	1	0	0	0.05
1940	0.99592	0.27481	0.32778	0.0681	-0.79413	0.100108	-0.100108	Cryo	HSC70	HSP70	1	0	0	0.05
1941	1.38142	0.56601	0.61195	0.2403	-0.62399	0.204822	-0.204822	Cryo	HSC70	HSP70	1	0	0	0.05
1942	0.35532	0.39356	-0.37509	0.21121	0.64582	0.189889	0.189889	Cryo	HSC70	HSP70	1	0	0.003	0.05
1943	1.26852	0.71086	0.26547	0.04573	-0.83066	0.0805767	-0.0805767	Cryo	HSC70	HSP70	1	0	0	0.05
1944	2.00947	-0.09068	0.36767	0.13281	-0.71554	0.145366	-0.145366	Cryo	HSC70	HSP70	1	0	0	0.05
1945	1.32532	-0.27005	0.08245	0.00475	-0.94507	0.024536	-0.024536	Cryo	HSC70	HSP70	1	0	0	0.05
1946	0.93111	1.08188	0.65789	0.34454	-0.55722	0.253973	-0.253973	Cryo	HSC70	HSP70	1	0	0	0.05
1947	1.93911	-0.04639	0.37761	0.12696	-0.72161	0.141697	-0.141697	Cryo	HSC70	HSP70	1	0	0	0.05
1948	1.99022	0.38269	1.28657	1.22947	-0.26751	0.57266	-0.57266	Cryo	HSC70	HSP70	1	0	0	0.05
1949	0.85107	1.82972	-0.0007	0	0.99952	0.000208511	0.000208511	Cryo	HSC70	HSP70	1	0	0	0.05
1950	1.99182	0.24474	0.3985	0.11735	-0.73193	0.13553	-0.13553	Cryo	HSC70	HSP70	1	0	0	0.05
1951	3.01205	0.02939	1.14072	1.44203	-0.22981	0.638631	-0.638631	Cryo	HSC70	HSP70	1	0	0	0.05
1952	1.80874	0.10925	0.0595	0.00233	-0.96152	0.0170417	-0.0170417	Cryo	HSC70	HSP70	1	0	0	0.05
1953	3.65753	-0.05183	0.28493	0.10337	-0.74782	0.126203	-0.126203	Cryo	HSC70	HSP70	1	0	0	0.05
1954	0.53981	1.2064	-0.45413	0.30675	0.57968	0.236812	0.236812	Cryo	HSC70	HSP70	1	0	0.001	0.05
1955	0.96008	0.7171	2.30003	3.82043	-0.05063	1.29559	-1.29559	Cryo	HSC70	HSP70	0.622189	-0.206078	0	0.05
1956	2.3493	0.57062	0.35574	0.09949	-0.75245	0.123522	-0.123522	Cryo	HSC70	HSP70	1	0	0	0.05
1957	3.12267	0.05989	0.34178	0.12508	-0.72359	0.140507	-0.140507	Cryo	HSC70	HSP70	1	0	0	0.05
1958	4.90495	0.21073	0.8449	1.70226	-0.19199	0.716721	-0.716721	Cryo	HSC70	HSP70	1	0	0	0.05
1959	3.86272	-0.08863	1.0152	2.33017	-0.12689	0.896573	-0.896573	Cryo	HSC70	HSP70	0.95595	-0.0195646	0	0.05
1960	0.66613	-0.22258	-0.7051	0.45388	0.5005	0.300596	0.300596	Cryo	HSC70	HSP70	1	0	0.002	0.05
1961	0.32897	1.13586	0.69812	0.83907	-0.35966	0.444108	-0.444108	Cryo	HSC70	HSP70	1	0	0.004	0.05
1962	0.71878	0.70099	1.41418	2.13393	-0.14407	0.841426	-0.841426	Cryo	HSC70	HSP70	1	0	0.002	0.05
1963	1.16613	1.45359	1.63025	2.13604	-0.14387	0.84203	-0.84203	Cryo	HSC70	HSP70	1	0	0.001	0.05
1964	0.51976	0.67583	1.59236	2.15256	-0.14233	0.846704	-0.846704	Cryo	HSC70	HSP70	1	0	0.001	0.05
1965	1.26227	0.28684	1.088	0.77609	-0.37834	0.422118	-0.422118	Cryo	HSC70	HSP70	1	0	0	0.05
1966	0.75282	-0.45121	0.46563	0.20439	-0.6512	0.186286	-0.186286	Cryo	HSC70	HSP70	1	0	0	0.05
1967	0.9492	-0.56261	0.22243	0.03709	-0.84728	0.071973	-0.071973	Cryo	HSC70	HSP70	1	0	0	0.05
1968	2.07599	0.0706	0.01323	0.00015	-0.9901	0.00432094	-0.00432094	Cryo	HSC70	HSP70	1	0	0	0.05
1969	1.5743	0.73554	0.4135	0.12365	-0.72511	0.139596	-0.139596	Cryo	HSC70	HSP70	1	0	0	0.05
1970	0.4784	0.34475	-0.52139	0.29728	0.58559	0.232406	0.232406	Cryo	HSC70	HSP70	1	0	0.001	0.05
1971	3.88276	0.19677	0.43677	0.31576	-0.57416	0.240967	-0.240967	Cryo	HSC70	HSP70	1	0	0.001	0.05
1972	0.47809	0.53453	0.56717	0.35177	-0.55311	0.257188	-0.257188	Cryo	HSC70	HSP70	1	0	0.004	0.05
1973	1	0	0	0	1	0	0	Cryo	HSC70	HSP70	1	0	0	0.05
1974	1	0	0	0	1	0	0	Cryo	HSC70	HSP70	1	0	0	0.05
1975	1	0	0	0	1	0	0	Cryo	HSC70	HSP70	1	0	0	0.05
1976	1	0	0	0	1	0	0	Cryo	HSC70	HSP70	1	0	0	0.05
1977	1	0	0	0	1	0	0	Cryo	HSC70	HSP70	1	0	0	0.05
1978	1	0	0	0	1	0	0	Cryo	HSC70	HSP70	1	0	0.002	0.05
1979	1	0	0	0	1	0	0	Cryo	HSC70	HSP70	1	0	0.002	0.05
1980	1	0	0	0	1	0	0	Cryo	HSC70	HSP70	1	0	0.001	0.05
1981	1	0	0	0	1	0	0	Cryo	HSC70	HSP70	1	0	0.001	0.05
1982	1	0	0	0	1	0	0	Cryo	HSC70	HSP70	1	0	0.001	0.05
1983	1	0	0	0	1	0	0	Cryo	HSC70	HSP70	1	0	0.001	0.05
1984	1	0	0	0	1	0	0	Cryo	HSC70	HSP70	1	0	0	0.05
1985	1	0	0	0	1	0	0	Cryo	HSC70	HSP70	1	0	0	0.05
1986	1	0	0	0	1	0	0	Cryo	HSC70	HSP70	1	0	0.001	0.05
1987	1	0	0	0	1	0	0	Cryo	HSC70	HSP70	1	0	0.001	0.05
1988	1	0	0	0	1	0	0	Cryo	HSC70	HSP70	1	0	0.001	0.05
1989	1	0	0	0	1	0	0	Cryo	HSC70	HSP70	1	0	0.001	0.05
1990	1	0	0	0	1	0	0	Cryo	HSC70	HSP70	1	0	0.002	0.05
1991	1	0	0	0	1	0	0	Cryo	HSC70	HSP70	1	0	0.002	0.05
1992	1	0	0	0	1	0	0	Cryo	HSC70	HSP70	1	0	0.004	0.05
1993	1	0	0	0	1	0	0	Cryo	HSC70	HSP70	1	0	0.004	0.05
1994	1	0	0	0	1	0	0	Cryo	HSC70	HSP70	1	0	0.004	0.05
1995	1	0	0	0	1	0	0	Cryo	HSC70	HSP70	1	0	0.004	0.05
1996	1	0	0	0	1	0	0	Cryo	HSC70	HSP70	1	0	0.006	0.05
1997	1	0	0	0	1	0	0	Cryo	HSC70	HSP70	1	0	0.014	0.05
1998	1	0	0	0	1	0	0	Cryo	HSC70	HSP70	1	0	0.016	0.05
1999	1	0	0	0	1	0	0	Cryo	HSC70	HSP70	1	0	0.018	0.05
[truncated: 96,546 more rows]
