# Supplementary material for: Accelerated evolution at chaperone promoters among Antarctic notothenioid fishes
Source: BMC Evol Biol. 2019 Nov 6;19:205. doi: 10.1186/s12862-019-1524-y (PMC6836667; doi:10.1186/s12862-019-1524-y)
Supplement: Supplementary file 4 — Additional file 4. phastCons scores across chaperone promoters derived from (i) a substitution model fitted to all species and (ii) a substitution model fitted to Notothenioidei. bp numbers negatively descend in 3' - 5' order across promoters beginning at 5' end of 1st exons. [file 12862_2019_1524_MOESM4_ESM.xlsx]

## Sheet: phastCons_scores
phastCons_score	kb	gene	phylogeny	gene_family
0	-3.604	HSC70	Notothen	HSP70
0	-3.603	HSC70	Notothen	HSP70
0	-3.602	HSC70	Notothen	HSP70
0	-3.601	HSC70	Notothen	HSP70
0	-3.6	HSC70	Notothen	HSP70
0	-3.599	HSC70	Notothen	HSP70
0.001	-3.598	HSC70	Notothen	HSP70
0.002	-3.597	HSC70	Notothen	HSP70
0.001	-3.596	HSC70	Notothen	HSP70
0.003	-3.595	HSC70	Notothen	HSP70
0.002	-3.594	HSC70	Notothen	HSP70
0.002	-3.593	HSC70	Notothen	HSP70
0.001	-3.592	HSC70	Notothen	HSP70
0.001	-3.591	HSC70	Notothen	HSP70
0.004	-3.59	HSC70	Notothen	HSP70
0.007	-3.589	HSC70	Notothen	HSP70
0.012	-3.588	HSC70	Notothen	HSP70
0.002	-3.587	HSC70	Notothen	HSP70
0	-3.586	HSC70	Notothen	HSP70
0	-3.585	HSC70	Notothen	HSP70
0	-3.584	HSC70	Notothen	HSP70
0	-3.583	HSC70	Notothen	HSP70
0	-3.582	HSC70	Notothen	HSP70
0	-3.581	HSC70	Notothen	HSP70
0	-3.58	HSC70	Notothen	HSP70
0	-3.579	HSC70	Notothen	HSP70
0	-3.578	HSC70	Notothen	HSP70
0	-3.577	HSC70	Notothen	HSP70
0	-3.576	HSC70	Notothen	HSP70
0.001	-3.575	HSC70	Notothen	HSP70
0.001	-3.574	HSC70	Notothen	HSP70
0.001	-3.573	HSC70	Notothen	HSP70
0.001	-3.572	HSC70	Notothen	HSP70
0.001	-3.571	HSC70	Notothen	HSP70
0.001	-3.57	HSC70	Notothen	HSP70
0.002	-3.569	HSC70	Notothen	HSP70
0.002	-3.568	HSC70	Notothen	HSP70
0.002	-3.567	HSC70	Notothen	HSP70
0.002	-3.566	HSC70	Notothen	HSP70
0.003	-3.565	HSC70	Notothen	HSP70
0.004	-3.564	HSC70	Notothen	HSP70
0.006	-3.563	HSC70	Notothen	HSP70
0.009	-3.562	HSC70	Notothen	HSP70
0.011	-3.561	HSC70	Notothen	HSP70
0.011	-3.56	HSC70	Notothen	HSP70
0.009	-3.559	HSC70	Notothen	HSP70
0.008	-3.558	HSC70	Notothen	HSP70
0.006	-3.557	HSC70	Notothen	HSP70
0.005	-3.556	HSC70	Notothen	HSP70
0.005	-3.555	HSC70	Notothen	HSP70
0.005	-3.554	HSC70	Notothen	HSP70
0.005	-3.553	HSC70	Notothen	HSP70
0.004	-3.552	HSC70	Notothen	HSP70
0.003	-3.551	HSC70	Notothen	HSP70
0.003	-3.55	HSC70	Notothen	HSP70
0.002	-3.549	HSC70	Notothen	HSP70
0.001	-3.548	HSC70	Notothen	HSP70
0	-3.547	HSC70	Notothen	HSP70
0	-3.546	HSC70	Notothen	HSP70
0	-3.545	HSC70	Notothen	HSP70
0.001	-3.544	HSC70	Notothen	HSP70
0.001	-3.543	HSC70	Notothen	HSP70
0	-3.542	HSC70	Notothen	HSP70
0	-3.541	HSC70	Notothen	HSP70
0	-3.54	HSC70	Notothen	HSP70
0	-3.539	HSC70	Notothen	HSP70
0	-3.538	HSC70	Notothen	HSP70
0	-3.537	HSC70	Notothen	HSP70
0	-3.536	HSC70	Notothen	HSP70
0	-3.535	HSC70	Notothen	HSP70
0	-3.534	HSC70	Notothen	HSP70
0	-3.533	HSC70	Notothen	HSP70
0	-3.532	HSC70	Notothen	HSP70
0.001	-3.531	HSC70	Notothen	HSP70
0.001	-3.53	HSC70	Notothen	HSP70
0.003	-3.529	HSC70	Notothen	HSP70
0.003	-3.528	HSC70	Notothen	HSP70
0.003	-3.527	HSC70	Notothen	HSP70
0.003	-3.526	HSC70	Notothen	HSP70
0.001	-3.525	HSC70	Notothen	HSP70
0.001	-3.524	HSC70	Notothen	HSP70
0.001	-3.523	HSC70	Notothen	HSP70
0.001	-3.522	HSC70	Notothen	HSP70
0.002	-3.521	HSC70	Notothen	HSP70
0.001	-3.52	HSC70	Notothen	HSP70
0.001	-3.519	HSC70	Notothen	HSP70
0.001	-3.518	HSC70	Notothen	HSP70
0	-3.517	HSC70	Notothen	HSP70
0	-3.516	HSC70	Notothen	HSP70
0	-3.515	HSC70	Notothen	HSP70
0	-3.514	HSC70	Notothen	HSP70
0	-3.513	HSC70	Notothen	HSP70
0	-3.512	HSC70	Notothen	HSP70
0.001	-3.511	HSC70	Notothen	HSP70
0.001	-3.51	HSC70	Notothen	HSP70
0.002	-3.509	HSC70	Notothen	HSP70
0.004	-3.508	HSC70	Notothen	HSP70
0.004	-3.507	HSC70	Notothen	HSP70
0.006	-3.506	HSC70	Notothen	HSP70
0.009	-3.505	HSC70	Notothen	HSP70
0.009	-3.504	HSC70	Notothen	HSP70
0.009	-3.503	HSC70	Notothen	HSP70
0.01	-3.502	HSC70	Notothen	HSP70
0.009	-3.501	HSC70	Notothen	HSP70
0.006	-3.5	HSC70	Notothen	HSP70
0.005	-3.499	HSC70	Notothen	HSP70
0.004	-3.498	HSC70	Notothen	HSP70
0.005	-3.497	HSC70	Notothen	HSP70
0.006	-3.496	HSC70	Notothen	HSP70
0.013	-3.495	HSC70	Notothen	HSP70
0.002	-3.494	HSC70	Notothen	HSP70
0.001	-3.493	HSC70	Notothen	HSP70
0.001	-3.492	HSC70	Notothen	HSP70
0.001	-3.491	HSC70	Notothen	HSP70
0.001	-3.49	HSC70	Notothen	HSP70
0.006	-3.489	HSC70	Notothen	HSP70
0.007	-3.488	HSC70	Notothen	HSP70
0.009	-3.487	HSC70	Notothen	HSP70
0.006	-3.486	HSC70	Notothen	HSP70
0.002	-3.485	HSC70	Notothen	HSP70
0.009	-3.484	HSC70	Notothen	HSP70
0.01	-3.483	HSC70	Notothen	HSP70
0.009	-3.482	HSC70	Notothen	HSP70
0.005	-3.481	HSC70	Notothen	HSP70
0.003	-3.48	HSC70	Notothen	HSP70
0	-3.479	HSC70	Notothen	HSP70
0	-3.478	HSC70	Notothen	HSP70
0	-3.477	HSC70	Notothen	HSP70
0	-3.476	HSC70	Notothen	HSP70
0	-3.475	HSC70	Notothen	HSP70
0	-3.474	HSC70	Notothen	HSP70
0	-3.473	HSC70	Notothen	HSP70
0.001	-3.472	HSC70	Notothen	HSP70
0.003	-3.471	HSC70	Notothen	HSP70
0.002	-3.47	HSC70	Notothen	HSP70
0	-3.469	HSC70	Notothen	HSP70
0	-3.468	HSC70	Notothen	HSP70
0	-3.467	HSC70	Notothen	HSP70
0.001	-3.466	HSC70	Notothen	HSP70
0.001	-3.465	HSC70	Notothen	HSP70
0.001	-3.464	HSC70	Notothen	HSP70
0	-3.463	HSC70	Notothen	HSP70
0.001	-3.462	HSC70	Notothen	HSP70
0.002	-3.461	HSC70	Notothen	HSP70
0.002	-3.46	HSC70	Notothen	HSP70
0.001	-3.459	HSC70	Notothen	HSP70
0.001	-3.458	HSC70	Notothen	HSP70
0.001	-3.457	HSC70	Notothen	HSP70
0	-3.456	HSC70	Notothen	HSP70
0.001	-3.455	HSC70	Notothen	HSP70
0.001	-3.454	HSC70	Notothen	HSP70
0.003	-3.453	HSC70	Notothen	HSP70
0.003	-3.452	HSC70	Notothen	HSP70
0.004	-3.451	HSC70	Notothen	HSP70
0.001	-3.45	HSC70	Notothen	HSP70
0.001	-3.449	HSC70	Notothen	HSP70
0.001	-3.448	HSC70	Notothen	HSP70
0.001	-3.447	HSC70	Notothen	HSP70
0	-3.446	HSC70	Notothen	HSP70
0	-3.445	HSC70	Notothen	HSP70
0	-3.444	HSC70	Notothen	HSP70
0	-3.443	HSC70	Notothen	HSP70
0	-3.442	HSC70	Notothen	HSP70
0	-3.441	HSC70	Notothen	HSP70
0	-3.44	HSC70	Notothen	HSP70
0	-3.439	HSC70	Notothen	HSP70
0	-3.438	HSC70	Notothen	HSP70
0	-3.437	HSC70	Notothen	HSP70
0	-3.436	HSC70	Notothen	HSP70
0	-3.435	HSC70	Notothen	HSP70
0.001	-3.434	HSC70	Notothen	HSP70
0.002	-3.433	HSC70	Notothen	HSP70
0.002	-3.432	HSC70	Notothen	HSP70
0.004	-3.431	HSC70	Notothen	HSP70
0.005	-3.43	HSC70	Notothen	HSP70
0.008	-3.429	HSC70	Notothen	HSP70
0.007	-3.428	HSC70	Notothen	HSP70
0.006	-3.427	HSC70	Notothen	HSP70
0.004	-3.426	HSC70	Notothen	HSP70
0.004	-3.425	HSC70	Notothen	HSP70
0.006	-3.424	HSC70	Notothen	HSP70
0.008	-3.423	HSC70	Notothen	HSP70
0.006	-3.422	HSC70	Notothen	HSP70
0.003	-3.421	HSC70	Notothen	HSP70
0.001	-3.42	HSC70	Notothen	HSP70
0.001	-3.419	HSC70	Notothen	HSP70
0.002	-3.418	HSC70	Notothen	HSP70
0.001	-3.417	HSC70	Notothen	HSP70
0.001	-3.416	HSC70	Notothen	HSP70
0	-3.415	HSC70	Notothen	HSP70
0	-3.414	HSC70	Notothen	HSP70
0	-3.413	HSC70	Notothen	HSP70
0	-3.412	HSC70	Notothen	HSP70
0	-3.411	HSC70	Notothen	HSP70
0	-3.41	HSC70	Notothen	HSP70
0	-3.409	HSC70	Notothen	HSP70
0	-3.408	HSC70	Notothen	HSP70
0	-3.407	HSC70	Notothen	HSP70
0	-3.406	HSC70	Notothen	HSP70
0	-3.405	HSC70	Notothen	HSP70
0.001	-3.404	HSC70	Notothen	HSP70
0.003	-3.403	HSC70	Notothen	HSP70
0.004	-3.402	HSC70	Notothen	HSP70
0.002	-3.401	HSC70	Notothen	HSP70
0.003	-3.4	HSC70	Notothen	HSP70
0	-3.399	HSC70	Notothen	HSP70
0.001	-3.398	HSC70	Notothen	HSP70
0.001	-3.397	HSC70	Notothen	HSP70
0	-3.396	HSC70	Notothen	HSP70
0.001	-3.395	HSC70	Notothen	HSP70
0.003	-3.394	HSC70	Notothen	HSP70
0.006	-3.393	HSC70	Notothen	HSP70
0.018	-3.392	HSC70	Notothen	HSP70
0.085	-3.391	HSC70	Notothen	HSP70
0.102	-3.39	HSC70	Notothen	HSP70
0.107	-3.389	HSC70	Notothen	HSP70
0.134	-3.388	HSC70	Notothen	HSP70
0.144	-3.387	HSC70	Notothen	HSP70
0.167	-3.386	HSC70	Notothen	HSP70
0.169	-3.385	HSC70	Notothen	HSP70
0.149	-3.384	HSC70	Notothen	HSP70
0.118	-3.383	HSC70	Notothen	HSP70
0.07	-3.382	HSC70	Notothen	HSP70
0.06	-3.381	HSC70	Notothen	HSP70
0.062	-3.38	HSC70	Notothen	HSP70
0.061	-3.379	HSC70	Notothen	HSP70
0.046	-3.378	HSC70	Notothen	HSP70
0.021	-3.377	HSC70	Notothen	HSP70
0.005	-3.376	HSC70	Notothen	HSP70
0.001	-3.375	HSC70	Notothen	HSP70
0	-3.374	HSC70	Notothen	HSP70
0	-3.373	HSC70	Notothen	HSP70
0	-3.372	HSC70	Notothen	HSP70
0	-3.371	HSC70	Notothen	HSP70
0	-3.37	HSC70	Notothen	HSP70
0	-3.369	HSC70	Notothen	HSP70
0.001	-3.368	HSC70	Notothen	HSP70
0.004	-3.367	HSC70	Notothen	HSP70
0.009	-3.366	HSC70	Notothen	HSP70
0.009	-3.365	HSC70	Notothen	HSP70
0.008	-3.364	HSC70	Notothen	HSP70
0.009	-3.363	HSC70	Notothen	HSP70
0.012	-3.362	HSC70	Notothen	HSP70
0.014	-3.361	HSC70	Notothen	HSP70
0.015	-3.36	HSC70	Notothen	HSP70
0.017	-3.359	HSC70	Notothen	HSP70
0.018	-3.358	HSC70	Notothen	HSP70
0.018	-3.357	HSC70	Notothen	HSP70
0.018	-3.356	HSC70	Notothen	HSP70
0.018	-3.355	HSC70	Notothen	HSP70
0.018	-3.354	HSC70	Notothen	HSP70
0.017	-3.353	HSC70	Notothen	HSP70
0.015	-3.352	HSC70	Notothen	HSP70
0.014	-3.351	HSC70	Notothen	HSP70
0.012	-3.35	HSC70	Notothen	HSP70
0.009	-3.349	HSC70	Notothen	HSP70
0.006	-3.348	HSC70	Notothen	HSP70
0.003	-3.347	HSC70	Notothen	HSP70
0.002	-3.346	HSC70	Notothen	HSP70
0.001	-3.345	HSC70	Notothen	HSP70
0.001	-3.344	HSC70	Notothen	HSP70
0.001	-3.343	HSC70	Notothen	HSP70
0.001	-3.342	HSC70	Notothen	HSP70
0.001	-3.341	HSC70	Notothen	HSP70
0.002	-3.34	HSC70	Notothen	HSP70
0.003	-3.339	HSC70	Notothen	HSP70
0.002	-3.338	HSC70	Notothen	HSP70
0.001	-3.337	HSC70	Notothen	HSP70
0	-3.336	HSC70	Notothen	HSP70
0.001	-3.335	HSC70	Notothen	HSP70
0.001	-3.334	HSC70	Notothen	HSP70
0.001	-3.333	HSC70	Notothen	HSP70
0	-3.332	HSC70	Notothen	HSP70
0	-3.331	HSC70	Notothen	HSP70
0.001	-3.33	HSC70	Notothen	HSP70
0.001	-3.329	HSC70	Notothen	HSP70
0.009	-3.328	HSC70	Notothen	HSP70
0.007	-3.327	HSC70	Notothen	HSP70
0.004	-3.326	HSC70	Notothen	HSP70
0.002	-3.325	HSC70	Notothen	HSP70
0	-3.324	HSC70	Notothen	HSP70
0	-3.323	HSC70	Notothen	HSP70
0	-3.322	HSC70	Notothen	HSP70
0	-3.321	HSC70	Notothen	HSP70
0	-3.32	HSC70	Notothen	HSP70
0.001	-3.319	HSC70	Notothen	HSP70
0.002	-3.318	HSC70	Notothen	HSP70
0.002	-3.317	HSC70	Notothen	HSP70
0.001	-3.316	HSC70	Notothen	HSP70
0.001	-3.315	HSC70	Notothen	HSP70
0.001	-3.314	HSC70	Notothen	HSP70
0	-3.313	HSC70	Notothen	HSP70
0	-3.312	HSC70	Notothen	HSP70
0	-3.311	HSC70	Notothen	HSP70
0	-3.31	HSC70	Notothen	HSP70
0	-3.309	HSC70	Notothen	HSP70
0	-3.308	HSC70	Notothen	HSP70
0	-3.307	HSC70	Notothen	HSP70
0	-3.306	HSC70	Notothen	HSP70
0	-3.305	HSC70	Notothen	HSP70
0.001	-3.304	HSC70	Notothen	HSP70
0	-3.303	HSC70	Notothen	HSP70
0	-3.302	HSC70	Notothen	HSP70
0.001	-3.301	HSC70	Notothen	HSP70
0.003	-3.3	HSC70	Notothen	HSP70
0.006	-3.299	HSC70	Notothen	HSP70
0.006	-3.298	HSC70	Notothen	HSP70
0.003	-3.297	HSC70	Notothen	HSP70
0.002	-3.296	HSC70	Notothen	HSP70
0.001	-3.295	HSC70	Notothen	HSP70
0	-3.294	HSC70	Notothen	HSP70
0	-3.293	HSC70	Notothen	HSP70
0	-3.292	HSC70	Notothen	HSP70
0.001	-3.291	HSC70	Notothen	HSP70
0	-3.29	HSC70	Notothen	HSP70
0	-3.289	HSC70	Notothen	HSP70
0.001	-3.288	HSC70	Notothen	HSP70
0.002	-3.287	HSC70	Notothen	HSP70
0.002	-3.286	HSC70	Notothen	HSP70
0	-3.285	HSC70	Notothen	HSP70
0	-3.284	HSC70	Notothen	HSP70
0	-3.283	HSC70	Notothen	HSP70
0	-3.282	HSC70	Notothen	HSP70
0	-3.281	HSC70	Notothen	HSP70
0.002	-3.28	HSC70	Notothen	HSP70
0.002	-3.279	HSC70	Notothen	HSP70
0.015	-3.278	HSC70	Notothen	HSP70
0.013	-3.277	HSC70	Notothen	HSP70
0.009	-3.276	HSC70	Notothen	HSP70
0.006	-3.275	HSC70	Notothen	HSP70
0.01	-3.274	HSC70	Notothen	HSP70
0.011	-3.273	HSC70	Notothen	HSP70
0.009	-3.272	HSC70	Notothen	HSP70
0.007	-3.271	HSC70	Notothen	HSP70
0.009	-3.27	HSC70	Notothen	HSP70
0.007	-3.269	HSC70	Notothen	HSP70
0.006	-3.268	HSC70	Notothen	HSP70
0.005	-3.267	HSC70	Notothen	HSP70
0.003	-3.266	HSC70	Notothen	HSP70
0.002	-3.265	HSC70	Notothen	HSP70
0.002	-3.264	HSC70	Notothen	HSP70
0.001	-3.263	HSC70	Notothen	HSP70
0.001	-3.262	HSC70	Notothen	HSP70
0.001	-3.261	HSC70	Notothen	HSP70
0	-3.26	HSC70	Notothen	HSP70
0	-3.259	HSC70	Notothen	HSP70
0	-3.258	HSC70	Notothen	HSP70
0	-3.257	HSC70	Notothen	HSP70
0	-3.256	HSC70	Notothen	HSP70
0.001	-3.255	HSC70	Notothen	HSP70
0.001	-3.254	HSC70	Notothen	HSP70
0	-3.253	HSC70	Notothen	HSP70
0	-3.252	HSC70	Notothen	HSP70
0	-3.251	HSC70	Notothen	HSP70
0	-3.25	HSC70	Notothen	HSP70
0	-3.249	HSC70	Notothen	HSP70
0	-3.248	HSC70	Notothen	HSP70
0	-3.247	HSC70	Notothen	HSP70
0	-3.246	HSC70	Notothen	HSP70
0	-3.245	HSC70	Notothen	HSP70
0	-3.244	HSC70	Notothen	HSP70
0	-3.243	HSC70	Notothen	HSP70
0	-3.242	HSC70	Notothen	HSP70
0.002	-3.241	HSC70	Notothen	HSP70
0.001	-3.24	HSC70	Notothen	HSP70
0.001	-3.239	HSC70	Notothen	HSP70
0.001	-3.238	HSC70	Notothen	HSP70
0	-3.237	HSC70	Notothen	HSP70
0	-3.236	HSC70	Notothen	HSP70
0	-3.235	HSC70	Notothen	HSP70
0	-3.234	HSC70	Notothen	HSP70
0	-3.233	HSC70	Notothen	HSP70
0	-3.232	HSC70	Notothen	HSP70
0	-3.231	HSC70	Notothen	HSP70
0	-3.23	HSC70	Notothen	HSP70
0	-3.229	HSC70	Notothen	HSP70
0	-3.228	HSC70	Notothen	HSP70
0	-3.227	HSC70	Notothen	HSP70
0	-3.226	HSC70	Notothen	HSP70
0.001	-3.225	HSC70	Notothen	HSP70
0.001	-3.224	HSC70	Notothen	HSP70
0	-3.223	HSC70	Notothen	HSP70
0	-3.222	HSC70	Notothen	HSP70
0	-3.221	HSC70	Notothen	HSP70
0.002	-3.22	HSC70	Notothen	HSP70
0.004	-3.219	HSC70	Notothen	HSP70
0.002	-3.218	HSC70	Notothen	HSP70
0.001	-3.217	HSC70	Notothen	HSP70
0	-3.216	HSC70	Notothen	HSP70
0	-3.215	HSC70	Notothen	HSP70
0	-3.214	HSC70	Notothen	HSP70
0	-3.213	HSC70	Notothen	HSP70
0.001	-3.212	HSC70	Notothen	HSP70
0	-3.211	HSC70	Notothen	HSP70
0	-3.21	HSC70	Notothen	HSP70
0.001	-3.209	HSC70	Notothen	HSP70
0.001	-3.208	HSC70	Notothen	HSP70
0.001	-3.207	HSC70	Notothen	HSP70
0.001	-3.206	HSC70	Notothen	HSP70
0.001	-3.205	HSC70	Notothen	HSP70
0.005	-3.204	HSC70	Notothen	HSP70
0.001	-3.203	HSC70	Notothen	HSP70
0.001	-3.202	HSC70	Notothen	HSP70
0.001	-3.201	HSC70	Notothen	HSP70
0.001	-3.2	HSC70	Notothen	HSP70
0.001	-3.199	HSC70	Notothen	HSP70
0.001	-3.198	HSC70	Notothen	HSP70
0.001	-3.197	HSC70	Notothen	HSP70
0.001	-3.196	HSC70	Notothen	HSP70
0.001	-3.195	HSC70	Notothen	HSP70
0.002	-3.194	HSC70	Notothen	HSP70
0.001	-3.193	HSC70	Notothen	HSP70
0.001	-3.192	HSC70	Notothen	HSP70
0	-3.191	HSC70	Notothen	HSP70
0	-3.19	HSC70	Notothen	HSP70
0.001	-3.189	HSC70	Notothen	HSP70
0	-3.188	HSC70	Notothen	HSP70
0	-3.187	HSC70	Notothen	HSP70
0	-3.186	HSC70	Notothen	HSP70
0	-3.185	HSC70	Notothen	HSP70
0	-3.184	HSC70	Notothen	HSP70
0.001	-3.183	HSC70	Notothen	HSP70
0.003	-3.182	HSC70	Notothen	HSP70
0.003	-3.181	HSC70	Notothen	HSP70
0.003	-3.18	HSC70	Notothen	HSP70
0.004	-3.179	HSC70	Notothen	HSP70
0.001	-3.178	HSC70	Notothen	HSP70
0.001	-3.177	HSC70	Notothen	HSP70
0.001	-3.176	HSC70	Notothen	HSP70
0.003	-3.175	HSC70	Notothen	HSP70
0.005	-3.174	HSC70	Notothen	HSP70
0.005	-3.173	HSC70	Notothen	HSP70
0.006	-3.172	HSC70	Notothen	HSP70
0.005	-3.171	HSC70	Notothen	HSP70
0.005	-3.17	HSC70	Notothen	HSP70
0.004	-3.169	HSC70	Notothen	HSP70
0.004	-3.168	HSC70	Notothen	HSP70
0.005	-3.167	HSC70	Notothen	HSP70
0.005	-3.166	HSC70	Notothen	HSP70
0.004	-3.165	HSC70	Notothen	HSP70
0.002	-3.164	HSC70	Notothen	HSP70
0.001	-3.163	HSC70	Notothen	HSP70
0.001	-3.162	HSC70	Notothen	HSP70
0.001	-3.161	HSC70	Notothen	HSP70
0.001	-3.16	HSC70	Notothen	HSP70
0.001	-3.159	HSC70	Notothen	HSP70
0.001	-3.158	HSC70	Notothen	HSP70
0.001	-3.157	HSC70	Notothen	HSP70
0.002	-3.156	HSC70	Notothen	HSP70
0.001	-3.155	HSC70	Notothen	HSP70
0	-3.154	HSC70	Notothen	HSP70
0.001	-3.153	HSC70	Notothen	HSP70
0.001	-3.152	HSC70	Notothen	HSP70
0.001	-3.151	HSC70	Notothen	HSP70
0.002	-3.15	HSC70	Notothen	HSP70
0.001	-3.149	HSC70	Notothen	HSP70
0	-3.148	HSC70	Notothen	HSP70
0	-3.147	HSC70	Notothen	HSP70
0	-3.146	HSC70	Notothen	HSP70
0	-3.145	HSC70	Notothen	HSP70
0	-3.144	HSC70	Notothen	HSP70
0	-3.143	HSC70	Notothen	HSP70
0	-3.142	HSC70	Notothen	HSP70
0	-3.141	HSC70	Notothen	HSP70
0.001	-3.14	HSC70	Notothen	HSP70
0.002	-3.139	HSC70	Notothen	HSP70
0.003	-3.138	HSC70	Notothen	HSP70
0.002	-3.137	HSC70	Notothen	HSP70
0.001	-3.136	HSC70	Notothen	HSP70
0.001	-3.135	HSC70	Notothen	HSP70
0.003	-3.134	HSC70	Notothen	HSP70
0.004	-3.133	HSC70	Notothen	HSP70
0.004	-3.132	HSC70	Notothen	HSP70
0.004	-3.131	HSC70	Notothen	HSP70
0.003	-3.13	HSC70	Notothen	HSP70
0.002	-3.129	HSC70	Notothen	HSP70
0.001	-3.128	HSC70	Notothen	HSP70
0	-3.127	HSC70	Notothen	HSP70
0	-3.126	HSC70	Notothen	HSP70
0.001	-3.125	HSC70	Notothen	HSP70
0	-3.124	HSC70	Notothen	HSP70
0.001	-3.123	HSC70	Notothen	HSP70
0.001	-3.122	HSC70	Notothen	HSP70
0.001	-3.121	HSC70	Notothen	HSP70
0	-3.12	HSC70	Notothen	HSP70
0	-3.119	HSC70	Notothen	HSP70
0.003	-3.118	HSC70	Notothen	HSP70
0.009	-3.117	HSC70	Notothen	HSP70
0.016	-3.116	HSC70	Notothen	HSP70
0.022	-3.115	HSC70	Notothen	HSP70
0.027	-3.114	HSC70	Notothen	HSP70
0.033	-3.113	HSC70	Notothen	HSP70
0.038	-3.112	HSC70	Notothen	HSP70
0.043	-3.111	HSC70	Notothen	HSP70
0.047	-3.11	HSC70	Notothen	HSP70
0.051	-3.109	HSC70	Notothen	HSP70
0.055	-3.108	HSC70	Notothen	HSP70
0.059	-3.107	HSC70	Notothen	HSP70
0.062	-3.106	HSC70	Notothen	HSP70
0.065	-3.105	HSC70	Notothen	HSP70
0.074	-3.104	HSC70	Notothen	HSP70
0.076	-3.103	HSC70	Notothen	HSP70
0.077	-3.102	HSC70	Notothen	HSP70
0.079	-3.101	HSC70	Notothen	HSP70
0.079	-3.1	HSC70	Notothen	HSP70
0.08	-3.099	HSC70	Notothen	HSP70
0.08	-3.098	HSC70	Notothen	HSP70
0.08	-3.097	HSC70	Notothen	HSP70
0.08	-3.096	HSC70	Notothen	HSP70
0.08	-3.095	HSC70	Notothen	HSP70
0.079	-3.094	HSC70	Notothen	HSP70
0.078	-3.093	HSC70	Notothen	HSP70
0.077	-3.092	HSC70	Notothen	HSP70
0.075	-3.091	HSC70	Notothen	HSP70
0.073	-3.09	HSC70	Notothen	HSP70
0.071	-3.089	HSC70	Notothen	HSP70
0.069	-3.088	HSC70	Notothen	HSP70
0.066	-3.087	HSC70	Notothen	HSP70
0.063	-3.086	HSC70	Notothen	HSP70
0.06	-3.085	HSC70	Notothen	HSP70
0.057	-3.084	HSC70	Notothen	HSP70
0.053	-3.083	HSC70	Notothen	HSP70
0.049	-3.082	HSC70	Notothen	HSP70
0.045	-3.081	HSC70	Notothen	HSP70
0.04	-3.08	HSC70	Notothen	HSP70
0.035	-3.079	HSC70	Notothen	HSP70
0.03	-3.078	HSC70	Notothen	HSP70
0.024	-3.077	HSC70	Notothen	HSP70
0.021	-3.076	HSC70	Notothen	HSP70
0.017	-3.075	HSC70	Notothen	HSP70
0.013	-3.074	HSC70	Notothen	HSP70
0.008	-3.073	HSC70	Notothen	HSP70
0.008	-3.072	HSC70	Notothen	HSP70
0.011	-3.071	HSC70	Notothen	HSP70
0.022	-3.07	HSC70	Notothen	HSP70
0.033	-3.069	HSC70	Notothen	HSP70
0.043	-3.068	HSC70	Notothen	HSP70
0.043	-3.067	HSC70	Notothen	HSP70
0.033	-3.066	HSC70	Notothen	HSP70
0.023	-3.065	HSC70	Notothen	HSP70
0.021	-3.064	HSC70	Notothen	HSP70
0.018	-3.063	HSC70	Notothen	HSP70
0.016	-3.062	HSC70	Notothen	HSP70
0.013	-3.061	HSC70	Notothen	HSP70
0.011	-3.06	HSC70	Notothen	HSP70
0.007	-3.059	HSC70	Notothen	HSP70
0.005	-3.058	HSC70	Notothen	HSP70
0.002	-3.057	HSC70	Notothen	HSP70
0.002	-3.056	HSC70	Notothen	HSP70
0.003	-3.055	HSC70	Notothen	HSP70
0.004	-3.054	HSC70	Notothen	HSP70
0.004	-3.053	HSC70	Notothen	HSP70
0.005	-3.052	HSC70	Notothen	HSP70
0.006	-3.051	HSC70	Notothen	HSP70
0.009	-3.05	HSC70	Notothen	HSP70
0.038	-3.049	HSC70	Notothen	HSP70
0.045	-3.048	HSC70	Notothen	HSP70
0.047	-3.047	HSC70	Notothen	HSP70
0.049	-3.046	HSC70	Notothen	HSP70
0.049	-3.045	HSC70	Notothen	HSP70
0.061	-3.044	HSC70	Notothen	HSP70
0.061	-3.043	HSC70	Notothen	HSP70
0.045	-3.042	HSC70	Notothen	HSP70
0.02	-3.041	HSC70	Notothen	HSP70
0.017	-3.04	HSC70	Notothen	HSP70
0.014	-3.039	HSC70	Notothen	HSP70
0.009	-3.038	HSC70	Notothen	HSP70
0.008	-3.037	HSC70	Notothen	HSP70
0.009	-3.036	HSC70	Notothen	HSP70
0.007	-3.035	HSC70	Notothen	HSP70
0.007	-3.034	HSC70	Notothen	HSP70
0.005	-3.033	HSC70	Notothen	HSP70
0.004	-3.032	HSC70	Notothen	HSP70
0.004	-3.031	HSC70	Notothen	HSP70
0.006	-3.03	HSC70	Notothen	HSP70
0.005	-3.029	HSC70	Notothen	HSP70
0.004	-3.028	HSC70	Notothen	HSP70
0.005	-3.027	HSC70	Notothen	HSP70
0.005	-3.026	HSC70	Notothen	HSP70
0.007	-3.025	HSC70	Notothen	HSP70
0.007	-3.024	HSC70	Notothen	HSP70
0.006	-3.023	HSC70	Notothen	HSP70
0.003	-3.022	HSC70	Notothen	HSP70
0.003	-3.021	HSC70	Notothen	HSP70
0.003	-3.02	HSC70	Notothen	HSP70
0	-3.019	HSC70	Notothen	HSP70
0	-3.018	HSC70	Notothen	HSP70
0	-3.017	HSC70	Notothen	HSP70
0.001	-3.016	HSC70	Notothen	HSP70
0	-3.015	HSC70	Notothen	HSP70
0	-3.014	HSC70	Notothen	HSP70
0	-3.013	HSC70	Notothen	HSP70
0	-3.012	HSC70	Notothen	HSP70
0	-3.011	HSC70	Notothen	HSP70
0	-3.01	HSC70	Notothen	HSP70
0	-3.009	HSC70	Notothen	HSP70
0.001	-3.008	HSC70	Notothen	HSP70
0.001	-3.007	HSC70	Notothen	HSP70
0.001	-3.006	HSC70	Notothen	HSP70
0.001	-3.005	HSC70	Notothen	HSP70
0.003	-3.004	HSC70	Notothen	HSP70
0.001	-3.003	HSC70	Notothen	HSP70
0.001	-3.002	HSC70	Notothen	HSP70
0.002	-3.001	HSC70	Notothen	HSP70
0.002	-3	HSC70	Notothen	HSP70
0.001	-2.999	HSC70	Notothen	HSP70
0.001	-2.998	HSC70	Notothen	HSP70
0.001	-2.997	HSC70	Notothen	HSP70
0.001	-2.996	HSC70	Notothen	HSP70
0.001	-2.995	HSC70	Notothen	HSP70
0	-2.994	HSC70	Notothen	HSP70
0	-2.993	HSC70	Notothen	HSP70
0	-2.992	HSC70	Notothen	HSP70
0	-2.991	HSC70	Notothen	HSP70
0	-2.99	HSC70	Notothen	HSP70
0.001	-2.989	HSC70	Notothen	HSP70
0.001	-2.988	HSC70	Notothen	HSP70
0	-2.987	HSC70	Notothen	HSP70
0	-2.986	HSC70	Notothen	HSP70
0	-2.985	HSC70	Notothen	HSP70
0	-2.984	HSC70	Notothen	HSP70
0	-2.983	HSC70	Notothen	HSP70
0	-2.982	HSC70	Notothen	HSP70
0	-2.981	HSC70	Notothen	HSP70
0	-2.98	HSC70	Notothen	HSP70
0	-2.979	HSC70	Notothen	HSP70
0	-2.978	HSC70	Notothen	HSP70
0	-2.977	HSC70	Notothen	HSP70
0.003	-2.976	HSC70	Notothen	HSP70
0.003	-2.975	HSC70	Notothen	HSP70
0.006	-2.974	HSC70	Notothen	HSP70
0.009	-2.973	HSC70	Notothen	HSP70
0.013	-2.972	HSC70	Notothen	HSP70
0.003	-2.971	HSC70	Notothen	HSP70
0.003	-2.97	HSC70	Notothen	HSP70
0.003	-2.969	HSC70	Notothen	HSP70
0.001	-2.968	HSC70	Notothen	HSP70
0	-2.967	HSC70	Notothen	HSP70
0	-2.966	HSC70	Notothen	HSP70
0	-2.965	HSC70	Notothen	HSP70
0.002	-2.964	HSC70	Notothen	HSP70
0.001	-2.963	HSC70	Notothen	HSP70
0	-2.962	HSC70	Notothen	HSP70
0	-2.961	HSC70	Notothen	HSP70
0	-2.96	HSC70	Notothen	HSP70
0	-2.959	HSC70	Notothen	HSP70
0	-2.958	HSC70	Notothen	HSP70
0	-2.957	HSC70	Notothen	HSP70
0	-2.956	HSC70	Notothen	HSP70
0	-2.955	HSC70	Notothen	HSP70
0	-2.954	HSC70	Notothen	HSP70
0	-2.953	HSC70	Notothen	HSP70
0	-2.952	HSC70	Notothen	HSP70
0	-2.951	HSC70	Notothen	HSP70
0	-2.95	HSC70	Notothen	HSP70
0.001	-2.949	HSC70	Notothen	HSP70
0.001	-2.948	HSC70	Notothen	HSP70
0.001	-2.947	HSC70	Notothen	HSP70
0	-2.946	HSC70	Notothen	HSP70
0	-2.945	HSC70	Notothen	HSP70
0	-2.944	HSC70	Notothen	HSP70
0.001	-2.943	HSC70	Notothen	HSP70
0.002	-2.942	HSC70	Notothen	HSP70
0.006	-2.941	HSC70	Notothen	HSP70
0.006	-2.94	HSC70	Notothen	HSP70
0.01	-2.939	HSC70	Notothen	HSP70
0.032	-2.938	HSC70	Notothen	HSP70
0.042	-2.937	HSC70	Notothen	HSP70
0.054	-2.936	HSC70	Notothen	HSP70
0.068	-2.935	HSC70	Notothen	HSP70
0.085	-2.934	HSC70	Notothen	HSP70
0.091	-2.933	HSC70	Notothen	HSP70
0.09	-2.932	HSC70	Notothen	HSP70
0.079	-2.931	HSC70	Notothen	HSP70
0.046	-2.93	HSC70	Notothen	HSP70
0.016	-2.929	HSC70	Notothen	HSP70
0.013	-2.928	HSC70	Notothen	HSP70
0.011	-2.927	HSC70	Notothen	HSP70
0.008	-2.926	HSC70	Notothen	HSP70
0.008	-2.925	HSC70	Notothen	HSP70
0.012	-2.924	HSC70	Notothen	HSP70
0.011	-2.923	HSC70	Notothen	HSP70
0.011	-2.922	HSC70	Notothen	HSP70
0.008	-2.921	HSC70	Notothen	HSP70
0.008	-2.92	HSC70	Notothen	HSP70
0.009	-2.919	HSC70	Notothen	HSP70
0.011	-2.918	HSC70	Notothen	HSP70
0.011	-2.917	HSC70	Notothen	HSP70
0.011	-2.916	HSC70	Notothen	HSP70
0.013	-2.915	HSC70	Notothen	HSP70
0.018	-2.914	HSC70	Notothen	HSP70
0.021	-2.913	HSC70	Notothen	HSP70
0.023	-2.912	HSC70	Notothen	HSP70
0.024	-2.911	HSC70	Notothen	HSP70
0.027	-2.91	HSC70	Notothen	HSP70
0.027	-2.909	HSC70	Notothen	HSP70
0.018	-2.908	HSC70	Notothen	HSP70
0.005	-2.907	HSC70	Notothen	HSP70
0.004	-2.906	HSC70	Notothen	HSP70
0.004	-2.905	HSC70	Notothen	HSP70
0.003	-2.904	HSC70	Notothen	HSP70
0.002	-2.903	HSC70	Notothen	HSP70
0.002	-2.902	HSC70	Notothen	HSP70
0.002	-2.901	HSC70	Notothen	HSP70
0.003	-2.9	HSC70	Notothen	HSP70
0.004	-2.899	HSC70	Notothen	HSP70
0.006	-2.898	HSC70	Notothen	HSP70
0.005	-2.897	HSC70	Notothen	HSP70
0.004	-2.896	HSC70	Notothen	HSP70
0.003	-2.895	HSC70	Notothen	HSP70
0.002	-2.894	HSC70	Notothen	HSP70
0.001	-2.893	HSC70	Notothen	HSP70
0.001	-2.892	HSC70	Notothen	HSP70
0	-2.891	HSC70	Notothen	HSP70
0	-2.89	HSC70	Notothen	HSP70
0	-2.889	HSC70	Notothen	HSP70
0	-2.888	HSC70	Notothen	HSP70
0	-2.887	HSC70	Notothen	HSP70
0.001	-2.886	HSC70	Notothen	HSP70
0.003	-2.885	HSC70	Notothen	HSP70
0.138	-2.884	HSC70	Notothen	HSP70
0.137	-2.883	HSC70	Notothen	HSP70
0.13	-2.882	HSC70	Notothen	HSP70
0.118	-2.881	HSC70	Notothen	HSP70
0.113	-2.88	HSC70	Notothen	HSP70
0.083	-2.879	HSC70	Notothen	HSP70
0.055	-2.878	HSC70	Notothen	HSP70
0.01	-2.877	HSC70	Notothen	HSP70
0.005	-2.876	HSC70	Notothen	HSP70
0.003	-2.875	HSC70	Notothen	HSP70
0.002	-2.874	HSC70	Notothen	HSP70
0.002	-2.873	HSC70	Notothen	HSP70
0.003	-2.872	HSC70	Notothen	HSP70
0.001	-2.871	HSC70	Notothen	HSP70
0.001	-2.87	HSC70	Notothen	HSP70
0.001	-2.869	HSC70	Notothen	HSP70
0.002	-2.868	HSC70	Notothen	HSP70
0	-2.867	HSC70	Notothen	HSP70
0	-2.866	HSC70	Notothen	HSP70
0	-2.865	HSC70	Notothen	HSP70
0	-2.864	HSC70	Notothen	HSP70
0	-2.863	HSC70	Notothen	HSP70
0	-2.862	HSC70	Notothen	HSP70
0	-2.861	HSC70	Notothen	HSP70
0	-2.86	HSC70	Notothen	HSP70
0	-2.859	HSC70	Notothen	HSP70
0	-2.858	HSC70	Notothen	HSP70
0	-2.857	HSC70	Notothen	HSP70
0	-2.856	HSC70	Notothen	HSP70
0	-2.855	HSC70	Notothen	HSP70
0.001	-2.854	HSC70	Notothen	HSP70
0	-2.853	HSC70	Notothen	HSP70
0.001	-2.852	HSC70	Notothen	HSP70
0.003	-2.851	HSC70	Notothen	HSP70
0.009	-2.85	HSC70	Notothen	HSP70
0.019	-2.849	HSC70	Notothen	HSP70
0.029	-2.848	HSC70	Notothen	HSP70
0.043	-2.847	HSC70	Notothen	HSP70
0.049	-2.846	HSC70	Notothen	HSP70
0.053	-2.845	HSC70	Notothen	HSP70
0.055	-2.844	HSC70	Notothen	HSP70
0.055	-2.843	HSC70	Notothen	HSP70
0.052	-2.842	HSC70	Notothen	HSP70
0.054	-2.841	HSC70	Notothen	HSP70
0.054	-2.84	HSC70	Notothen	HSP70
0.051	-2.839	HSC70	Notothen	HSP70
0.046	-2.838	HSC70	Notothen	HSP70
0.039	-2.837	HSC70	Notothen	HSP70
0.029	-2.836	HSC70	Notothen	HSP70
0.021	-2.835	HSC70	Notothen	HSP70
0.016	-2.834	HSC70	Notothen	HSP70
0.013	-2.833	HSC70	Notothen	HSP70
0.011	-2.832	HSC70	Notothen	HSP70
0.009	-2.831	HSC70	Notothen	HSP70
0.001	-2.83	HSC70	Notothen	HSP70
0	-2.829	HSC70	Notothen	HSP70
0	-2.828	HSC70	Notothen	HSP70
0	-2.827	HSC70	Notothen	HSP70
0	-2.826	HSC70	Notothen	HSP70
0.001	-2.825	HSC70	Notothen	HSP70
0.003	-2.824	HSC70	Notothen	HSP70
0.011	-2.823	HSC70	Notothen	HSP70
0.008	-2.822	HSC70	Notothen	HSP70
0.003	-2.821	HSC70	Notothen	HSP70
0.001	-2.82	HSC70	Notothen	HSP70
0.001	-2.819	HSC70	Notothen	HSP70
0.001	-2.818	HSC70	Notothen	HSP70
0.001	-2.817	HSC70	Notothen	HSP70
0	-2.816	HSC70	Notothen	HSP70
0	-2.815	HSC70	Notothen	HSP70
0	-2.814	HSC70	Notothen	HSP70
0.001	-2.813	HSC70	Notothen	HSP70
0.001	-2.812	HSC70	Notothen	HSP70
0.004	-2.811	HSC70	Notothen	HSP70
0.008	-2.81	HSC70	Notothen	HSP70
0.019	-2.809	HSC70	Notothen	HSP70
0.023	-2.808	HSC70	Notothen	HSP70
0.027	-2.807	HSC70	Notothen	HSP70
0.032	-2.806	HSC70	Notothen	HSP70
0.038	-2.805	HSC70	Notothen	HSP70
0.052	-2.804	HSC70	Notothen	HSP70
0.054	-2.803	HSC70	Notothen	HSP70
0.054	-2.802	HSC70	Notothen	HSP70
0.046	-2.801	HSC70	Notothen	HSP70
0.033	-2.8	HSC70	Notothen	HSP70
0.014	-2.799	HSC70	Notothen	HSP70
0.004	-2.798	HSC70	Notothen	HSP70
0.002	-2.797	HSC70	Notothen	HSP70
0.001	-2.796	HSC70	Notothen	HSP70
0	-2.795	HSC70	Notothen	HSP70
0	-2.794	HSC70	Notothen	HSP70
0.001	-2.793	HSC70	Notothen	HSP70
0.001	-2.792	HSC70	Notothen	HSP70
0.001	-2.791	HSC70	Notothen	HSP70
0	-2.79	HSC70	Notothen	HSP70
0	-2.789	HSC70	Notothen	HSP70
0	-2.788	HSC70	Notothen	HSP70
0	-2.787	HSC70	Notothen	HSP70
0.001	-2.786	HSC70	Notothen	HSP70
0.002	-2.785	HSC70	Notothen	HSP70
0.003	-2.784	HSC70	Notothen	HSP70
0.004	-2.783	HSC70	Notothen	HSP70
0.017	-2.782	HSC70	Notothen	HSP70
0.013	-2.781	HSC70	Notothen	HSP70
0.013	-2.78	HSC70	Notothen	HSP70
0.012	-2.779	HSC70	Notothen	HSP70
0.005	-2.778	HSC70	Notothen	HSP70
0.005	-2.777	HSC70	Notothen	HSP70
0.004	-2.776	HSC70	Notothen	HSP70
0.003	-2.775	HSC70	Notothen	HSP70
0.001	-2.774	HSC70	Notothen	HSP70
0	-2.773	HSC70	Notothen	HSP70
0	-2.772	HSC70	Notothen	HSP70
0.002	-2.771	HSC70	Notothen	HSP70
0	-2.77	HSC70	Notothen	HSP70
0	-2.769	HSC70	Notothen	HSP70
0	-2.768	HSC70	Notothen	HSP70
0	-2.767	HSC70	Notothen	HSP70
0	-2.766	HSC70	Notothen	HSP70
0	-2.765	HSC70	Notothen	HSP70
0	-2.764	HSC70	Notothen	HSP70
0	-2.763	HSC70	Notothen	HSP70
0	-2.762	HSC70	Notothen	HSP70
0.001	-2.761	HSC70	Notothen	HSP70
0	-2.76	HSC70	Notothen	HSP70
0.001	-2.759	HSC70	Notothen	HSP70
0	-2.758	HSC70	Notothen	HSP70
0	-2.757	HSC70	Notothen	HSP70
0	-2.756	HSC70	Notothen	HSP70
0	-2.755	HSC70	Notothen	HSP70
0	-2.754	HSC70	Notothen	HSP70
0	-2.753	HSC70	Notothen	HSP70
0	-2.752	HSC70	Notothen	HSP70
0	-2.751	HSC70	Notothen	HSP70
0	-2.75	HSC70	Notothen	HSP70
0	-2.749	HSC70	Notothen	HSP70
0	-2.748	HSC70	Notothen	HSP70
0	-2.747	HSC70	Notothen	HSP70
0	-2.746	HSC70	Notothen	HSP70
0	-2.745	HSC70	Notothen	HSP70
0	-2.744	HSC70	Notothen	HSP70
0.079	-2.743	HSC70	Notothen	HSP70
0.08	-2.742	HSC70	Notothen	HSP70
0.079	-2.741	HSC70	Notothen	HSP70
0.083	-2.74	HSC70	Notothen	HSP70
0.085	-2.739	HSC70	Notothen	HSP70
0.094	-2.738	HSC70	Notothen	HSP70
0.004	-2.737	HSC70	Notothen	HSP70
0	-2.736	HSC70	Notothen	HSP70
0	-2.735	HSC70	Notothen	HSP70
0	-2.734	HSC70	Notothen	HSP70
0	-2.733	HSC70	Notothen	HSP70
0	-2.732	HSC70	Notothen	HSP70
0	-2.731	HSC70	Notothen	HSP70
0	-2.73	HSC70	Notothen	HSP70
0.001	-2.729	HSC70	Notothen	HSP70
0.001	-2.728	HSC70	Notothen	HSP70
0.001	-2.727	HSC70	Notothen	HSP70
0.001	-2.726	HSC70	Notothen	HSP70
0	-2.725	HSC70	Notothen	HSP70
0	-2.724	HSC70	Notothen	HSP70
0	-2.723	HSC70	Notothen	HSP70
0	-2.722	HSC70	Notothen	HSP70
0	-2.721	HSC70	Notothen	HSP70
0	-2.72	HSC70	Notothen	HSP70
0.001	-2.719	HSC70	Notothen	HSP70
0.002	-2.718	HSC70	Notothen	HSP70
0.002	-2.717	HSC70	Notothen	HSP70
0.001	-2.716	HSC70	Notothen	HSP70
0.001	-2.715	HSC70	Notothen	HSP70
0.001	-2.714	HSC70	Notothen	HSP70
0.001	-2.713	HSC70	Notothen	HSP70
0.001	-2.712	HSC70	Notothen	HSP70
0	-2.711	HSC70	Notothen	HSP70
0.001	-2.71	HSC70	Notothen	HSP70
0.001	-2.709	HSC70	Notothen	HSP70
0.002	-2.708	HSC70	Notothen	HSP70
0.002	-2.707	HSC70	Notothen	HSP70
0.002	-2.706	HSC70	Notothen	HSP70
0.001	-2.705	HSC70	Notothen	HSP70
0	-2.704	HSC70	Notothen	HSP70
0	-2.703	HSC70	Notothen	HSP70
0	-2.702	HSC70	Notothen	HSP70
0.001	-2.701	HSC70	Notothen	HSP70
0.001	-2.7	HSC70	Notothen	HSP70
0	-2.699	HSC70	Notothen	HSP70
0	-2.698	HSC70	Notothen	HSP70
0	-2.697	HSC70	Notothen	HSP70
0	-2.696	HSC70	Notothen	HSP70
0.001	-2.695	HSC70	Notothen	HSP70
0.001	-2.694	HSC70	Notothen	HSP70
0.001	-2.693	HSC70	Notothen	HSP70
0	-2.692	HSC70	Notothen	HSP70
0	-2.691	HSC70	Notothen	HSP70
0	-2.69	HSC70	Notothen	HSP70
0.001	-2.689	HSC70	Notothen	HSP70
0.003	-2.688	HSC70	Notothen	HSP70
0.003	-2.687	HSC70	Notothen	HSP70
0.003	-2.686	HSC70	Notothen	HSP70
0.003	-2.685	HSC70	Notothen	HSP70
0.002	-2.684	HSC70	Notothen	HSP70
0.002	-2.683	HSC70	Notothen	HSP70
0.003	-2.682	HSC70	Notothen	HSP70
0.002	-2.681	HSC70	Notothen	HSP70
0.002	-2.68	HSC70	Notothen	HSP70
0.003	-2.679	HSC70	Notothen	HSP70
0.003	-2.678	HSC70	Notothen	HSP70
0.002	-2.677	HSC70	Notothen	HSP70
0.002	-2.676	HSC70	Notothen	HSP70
0.001	-2.675	HSC70	Notothen	HSP70
0.001	-2.674	HSC70	Notothen	HSP70
0.001	-2.673	HSC70	Notothen	HSP70
0	-2.672	HSC70	Notothen	HSP70
0	-2.671	HSC70	Notothen	HSP70
0	-2.67	HSC70	Notothen	HSP70
0	-2.669	HSC70	Notothen	HSP70
0	-2.668	HSC70	Notothen	HSP70
0	-2.667	HSC70	Notothen	HSP70
0	-2.666	HSC70	Notothen	HSP70
0	-2.665	HSC70	Notothen	HSP70
0	-2.664	HSC70	Notothen	HSP70
0	-2.663	HSC70	Notothen	HSP70
0.002	-2.662	HSC70	Notothen	HSP70
0.002	-2.661	HSC70	Notothen	HSP70
0.002	-2.66	HSC70	Notothen	HSP70
0	-2.659	HSC70	Notothen	HSP70
0	-2.658	HSC70	Notothen	HSP70
0	-2.657	HSC70	Notothen	HSP70
0.002	-2.656	HSC70	Notothen	HSP70
0.001	-2.655	HSC70	Notothen	HSP70
0	-2.654	HSC70	Notothen	HSP70
0	-2.653	HSC70	Notothen	HSP70
0	-2.652	HSC70	Notothen	HSP70
0.001	-2.651	HSC70	Notothen	HSP70
0.001	-2.65	HSC70	Notothen	HSP70
0	-2.649	HSC70	Notothen	HSP70
0	-2.648	HSC70	Notothen	HSP70
0	-2.647	HSC70	Notothen	HSP70
0.005	-2.646	HSC70	Notothen	HSP70
0.004	-2.645	HSC70	Notothen	HSP70
0.002	-2.644	HSC70	Notothen	HSP70
0.001	-2.643	HSC70	Notothen	HSP70
0	-2.642	HSC70	Notothen	HSP70
0	-2.641	HSC70	Notothen	HSP70
0	-2.64	HSC70	Notothen	HSP70
0	-2.639	HSC70	Notothen	HSP70
0	-2.638	HSC70	Notothen	HSP70
0	-2.637	HSC70	Notothen	HSP70
0	-2.636	HSC70	Notothen	HSP70
0	-2.635	HSC70	Notothen	HSP70
0	-2.634	HSC70	Notothen	HSP70
0	-2.633	HSC70	Notothen	HSP70
0	-2.632	HSC70	Notothen	HSP70
0	-2.631	HSC70	Notothen	HSP70
0	-2.63	HSC70	Notothen	HSP70
0	-2.629	HSC70	Notothen	HSP70
0.001	-2.628	HSC70	Notothen	HSP70
0	-2.627	HSC70	Notothen	HSP70
0	-2.626	HSC70	Notothen	HSP70
0	-2.625	HSC70	Notothen	HSP70
0	-2.624	HSC70	Notothen	HSP70
0	-2.623	HSC70	Notothen	HSP70
0	-2.622	HSC70	Notothen	HSP70
0.001	-2.621	HSC70	Notothen	HSP70
0	-2.62	HSC70	Notothen	HSP70
0	-2.619	HSC70	Notothen	HSP70
0	-2.618	HSC70	Notothen	HSP70
0	-2.617	HSC70	Notothen	HSP70
0.001	-2.616	HSC70	Notothen	HSP70
0	-2.615	HSC70	Notothen	HSP70
0	-2.614	HSC70	Notothen	HSP70
0	-2.613	HSC70	Notothen	HSP70
0	-2.612	HSC70	Notothen	HSP70
0	-2.611	HSC70	Notothen	HSP70
0.001	-2.61	HSC70	Notothen	HSP70
0.001	-2.609	HSC70	Notothen	HSP70
0.002	-2.608	HSC70	Notothen	HSP70
0.001	-2.607	HSC70	Notothen	HSP70
0	-2.606	HSC70	Notothen	HSP70
0	-2.605	HSC70	Notothen	HSP70
0.002	-2.604	HSC70	Notothen	HSP70
0.002	-2.603	HSC70	Notothen	HSP70
0.002	-2.602	HSC70	Notothen	HSP70
0	-2.601	HSC70	Notothen	HSP70
0	-2.6	HSC70	Notothen	HSP70
0	-2.599	HSC70	Notothen	HSP70
0	-2.598	HSC70	Notothen	HSP70
0	-2.597	HSC70	Notothen	HSP70
0	-2.596	HSC70	Notothen	HSP70
0	-2.595	HSC70	Notothen	HSP70
0	-2.594	HSC70	Notothen	HSP70
0.001	-2.593	HSC70	Notothen	HSP70
0	-2.592	HSC70	Notothen	HSP70
0	-2.591	HSC70	Notothen	HSP70
0	-2.59	HSC70	Notothen	HSP70
0	-2.589	HSC70	Notothen	HSP70
0	-2.588	HSC70	Notothen	HSP70
0	-2.587	HSC70	Notothen	HSP70
0	-2.586	HSC70	Notothen	HSP70
0	-2.585	HSC70	Notothen	HSP70
0	-2.584	HSC70	Notothen	HSP70
0	-2.583	HSC70	Notothen	HSP70
0	-2.582	HSC70	Notothen	HSP70
0	-2.581	HSC70	Notothen	HSP70
0	-2.58	HSC70	Notothen	HSP70
0.003	-2.579	HSC70	Notothen	HSP70
0.003	-2.578	HSC70	Notothen	HSP70
0.002	-2.577	HSC70	Notothen	HSP70
0.001	-2.576	HSC70	Notothen	HSP70
0.001	-2.575	HSC70	Notothen	HSP70
0.001	-2.574	HSC70	Notothen	HSP70
0.001	-2.573	HSC70	Notothen	HSP70
0	-2.572	HSC70	Notothen	HSP70
0.002	-2.571	HSC70	Notothen	HSP70
0.002	-2.57	HSC70	Notothen	HSP70
0.001	-2.569	HSC70	Notothen	HSP70
0.001	-2.568	HSC70	Notothen	HSP70
0	-2.567	HSC70	Notothen	HSP70
0	-2.566	HSC70	Notothen	HSP70
0.001	-2.565	HSC70	Notothen	HSP70
0.001	-2.564	HSC70	Notothen	HSP70
0.001	-2.563	HSC70	Notothen	HSP70
0	-2.562	HSC70	Notothen	HSP70
0	-2.561	HSC70	Notothen	HSP70
0	-2.56	HSC70	Notothen	HSP70
0	-2.559	HSC70	Notothen	HSP70
0	-2.558	HSC70	Notothen	HSP70
0	-2.557	HSC70	Notothen	HSP70
0	-2.556	HSC70	Notothen	HSP70
0	-2.555	HSC70	Notothen	HSP70
0	-2.554	HSC70	Notothen	HSP70
0	-2.553	HSC70	Notothen	HSP70
0.001	-2.552	HSC70	Notothen	HSP70
0	-2.551	HSC70	Notothen	HSP70
0	-2.55	HSC70	Notothen	HSP70
0	-2.549	HSC70	Notothen	HSP70
0	-2.548	HSC70	Notothen	HSP70
0	-2.547	HSC70	Notothen	HSP70
0	-2.546	HSC70	Notothen	HSP70
0.001	-2.545	HSC70	Notothen	HSP70
0.001	-2.544	HSC70	Notothen	HSP70
0.001	-2.543	HSC70	Notothen	HSP70
0.001	-2.542	HSC70	Notothen	HSP70
0.001	-2.541	HSC70	Notothen	HSP70
0.001	-2.54	HSC70	Notothen	HSP70
0	-2.539	HSC70	Notothen	HSP70
0	-2.538	HSC70	Notothen	HSP70
0	-2.537	HSC70	Notothen	HSP70
0.001	-2.536	HSC70	Notothen	HSP70
0	-2.535	HSC70	Notothen	HSP70
0	-2.534	HSC70	Notothen	HSP70
0	-2.533	HSC70	Notothen	HSP70
0	-2.532	HSC70	Notothen	HSP70
0	-2.531	HSC70	Notothen	HSP70
0	-2.53	HSC70	Notothen	HSP70
0	-2.529	HSC70	Notothen	HSP70
0.001	-2.528	HSC70	Notothen	HSP70
0.001	-2.527	HSC70	Notothen	HSP70
0.001	-2.526	HSC70	Notothen	HSP70
0	-2.525	HSC70	Notothen	HSP70
0.001	-2.524	HSC70	Notothen	HSP70
0	-2.523	HSC70	Notothen	HSP70
0	-2.522	HSC70	Notothen	HSP70
0	-2.521	HSC70	Notothen	HSP70
0	-2.52	HSC70	Notothen	HSP70
0	-2.519	HSC70	Notothen	HSP70
0	-2.518	HSC70	Notothen	HSP70
0	-2.517	HSC70	Notothen	HSP70
0	-2.516	HSC70	Notothen	HSP70
0	-2.515	HSC70	Notothen	HSP70
0	-2.514	HSC70	Notothen	HSP70
0	-2.513	HSC70	Notothen	HSP70
0.007	-2.512	HSC70	Notothen	HSP70
0.009	-2.511	HSC70	Notothen	HSP70
0.009	-2.51	HSC70	Notothen	HSP70
0.01	-2.509	HSC70	Notothen	HSP70
0.012	-2.508	HSC70	Notothen	HSP70
0.01	-2.507	HSC70	Notothen	HSP70
0.007	-2.506	HSC70	Notothen	HSP70
0.005	-2.505	HSC70	Notothen	HSP70
0.002	-2.504	HSC70	Notothen	HSP70
0.001	-2.503	HSC70	Notothen	HSP70
0.001	-2.502	HSC70	Notothen	HSP70
0.001	-2.501	HSC70	Notothen	HSP70
0	-2.5	HSC70	Notothen	HSP70
0	-2.499	HSC70	Notothen	HSP70
0	-2.498	HSC70	Notothen	HSP70
0	-2.497	HSC70	Notothen	HSP70
0.001	-2.496	HSC70	Notothen	HSP70
0.002	-2.495	HSC70	Notothen	HSP70
0.004	-2.494	HSC70	Notothen	HSP70
0.005	-2.493	HSC70	Notothen	HSP70
0.006	-2.492	HSC70	Notothen	HSP70
0.003	-2.491	HSC70	Notothen	HSP70
0	-2.49	HSC70	Notothen	HSP70
0	-2.489	HSC70	Notothen	HSP70
0	-2.488	HSC70	Notothen	HSP70
0.001	-2.487	HSC70	Notothen	HSP70
0.001	-2.486	HSC70	Notothen	HSP70
0.001	-2.485	HSC70	Notothen	HSP70
0.001	-2.484	HSC70	Notothen	HSP70
0	-2.483	HSC70	Notothen	HSP70
0	-2.482	HSC70	Notothen	HSP70
0	-2.481	HSC70	Notothen	HSP70
0	-2.48	HSC70	Notothen	HSP70
0	-2.479	HSC70	Notothen	HSP70
0	-2.478	HSC70	Notothen	HSP70
0	-2.477	HSC70	Notothen	HSP70
0.002	-2.476	HSC70	Notothen	HSP70
0.002	-2.475	HSC70	Notothen	HSP70
0	-2.474	HSC70	Notothen	HSP70
0	-2.473	HSC70	Notothen	HSP70
0	-2.472	HSC70	Notothen	HSP70
0	-2.471	HSC70	Notothen	HSP70
0	-2.47	HSC70	Notothen	HSP70
0	-2.469	HSC70	Notothen	HSP70
0	-2.468	HSC70	Notothen	HSP70
0	-2.467	HSC70	Notothen	HSP70
0	-2.466	HSC70	Notothen	HSP70
0	-2.465	HSC70	Notothen	HSP70
0	-2.464	HSC70	Notothen	HSP70
0	-2.463	HSC70	Notothen	HSP70
0	-2.462	HSC70	Notothen	HSP70
0.001	-2.461	HSC70	Notothen	HSP70
0.001	-2.46	HSC70	Notothen	HSP70
0.001	-2.459	HSC70	Notothen	HSP70
0	-2.458	HSC70	Notothen	HSP70
0	-2.457	HSC70	Notothen	HSP70
0	-2.456	HSC70	Notothen	HSP70
0	-2.455	HSC70	Notothen	HSP70
0	-2.454	HSC70	Notothen	HSP70
0	-2.453	HSC70	Notothen	HSP70
0.001	-2.452	HSC70	Notothen	HSP70
0	-2.451	HSC70	Notothen	HSP70
0	-2.45	HSC70	Notothen	HSP70
0	-2.449	HSC70	Notothen	HSP70
0	-2.448	HSC70	Notothen	HSP70
0	-2.447	HSC70	Notothen	HSP70
0.001	-2.446	HSC70	Notothen	HSP70
0.002	-2.445	HSC70	Notothen	HSP70
0.002	-2.444	HSC70	Notothen	HSP70
0.001	-2.443	HSC70	Notothen	HSP70
0.001	-2.442	HSC70	Notothen	HSP70
0.001	-2.441	HSC70	Notothen	HSP70
0.002	-2.44	HSC70	Notothen	HSP70
0.004	-2.439	HSC70	Notothen	HSP70
0	-2.438	HSC70	Notothen	HSP70
0	-2.437	HSC70	Notothen	HSP70
0	-2.436	HSC70	Notothen	HSP70
0	-2.435	HSC70	Notothen	HSP70
0	-2.434	HSC70	Notothen	HSP70
0	-2.433	HSC70	Notothen	HSP70
0	-2.432	HSC70	Notothen	HSP70
0.001	-2.431	HSC70	Notothen	HSP70
0	-2.43	HSC70	Notothen	HSP70
0	-2.429	HSC70	Notothen	HSP70
0	-2.428	HSC70	Notothen	HSP70
0	-2.427	HSC70	Notothen	HSP70
0	-2.426	HSC70	Notothen	HSP70
0	-2.425	HSC70	Notothen	HSP70
0	-2.424	HSC70	Notothen	HSP70
0	-2.423	HSC70	Notothen	HSP70
0	-2.422	HSC70	Notothen	HSP70
0	-2.421	HSC70	Notothen	HSP70
0	-2.42	HSC70	Notothen	HSP70
0	-2.419	HSC70	Notothen	HSP70
0	-2.418	HSC70	Notothen	HSP70
0	-2.417	HSC70	Notothen	HSP70
0.001	-2.416	HSC70	Notothen	HSP70
0.01	-2.415	HSC70	Notothen	HSP70
0.021	-2.414	HSC70	Notothen	HSP70
0.021	-2.413	HSC70	Notothen	HSP70
0.016	-2.412	HSC70	Notothen	HSP70
0.005	-2.411	HSC70	Notothen	HSP70
0.001	-2.41	HSC70	Notothen	HSP70
0.001	-2.409	HSC70	Notothen	HSP70
0	-2.408	HSC70	Notothen	HSP70
0.001	-2.407	HSC70	Notothen	HSP70
0	-2.406	HSC70	Notothen	HSP70
0	-2.405	HSC70	Notothen	HSP70
0	-2.404	HSC70	Notothen	HSP70
0	-2.403	HSC70	Notothen	HSP70
0	-2.402	HSC70	Notothen	HSP70
0	-2.401	HSC70	Notothen	HSP70
0	-2.4	HSC70	Notothen	HSP70
0	-2.399	HSC70	Notothen	HSP70
0	-2.398	HSC70	Notothen	HSP70
0.001	-2.397	HSC70	Notothen	HSP70
0.001	-2.396	HSC70	Notothen	HSP70
0.001	-2.395	HSC70	Notothen	HSP70
0.001	-2.394	HSC70	Notothen	HSP70
0.001	-2.393	HSC70	Notothen	HSP70
0.002	-2.392	HSC70	Notothen	HSP70
0.002	-2.391	HSC70	Notothen	HSP70
0.002	-2.39	HSC70	Notothen	HSP70
0.001	-2.389	HSC70	Notothen	HSP70
0.002	-2.388	HSC70	Notothen	HSP70
0.002	-2.387	HSC70	Notothen	HSP70
0.003	-2.386	HSC70	Notothen	HSP70
0.006	-2.385	HSC70	Notothen	HSP70
0.004	-2.384	HSC70	Notothen	HSP70
0	-2.383	HSC70	Notothen	HSP70
0	-2.382	HSC70	Notothen	HSP70
0	-2.381	HSC70	Notothen	HSP70
0	-2.38	HSC70	Notothen	HSP70
0.003	-2.379	HSC70	Notothen	HSP70
0.002	-2.378	HSC70	Notothen	HSP70
0.002	-2.377	HSC70	Notothen	HSP70
0.002	-2.376	HSC70	Notothen	HSP70
0.006	-2.375	HSC70	Notothen	HSP70
0.011	-2.374	HSC70	Notothen	HSP70
0	-2.373	HSC70	Notothen	HSP70
0	-2.372	HSC70	Notothen	HSP70
0.001	-2.371	HSC70	Notothen	HSP70
0.001	-2.37	HSC70	Notothen	HSP70
0	-2.369	HSC70	Notothen	HSP70
0	-2.368	HSC70	Notothen	HSP70
0	-2.367	HSC70	Notothen	HSP70
0	-2.366	HSC70	Notothen	HSP70
0	-2.365	HSC70	Notothen	HSP70
0.001	-2.364	HSC70	Notothen	HSP70
0	-2.363	HSC70	Notothen	HSP70
0	-2.362	HSC70	Notothen	HSP70
0	-2.361	HSC70	Notothen	HSP70
0	-2.36	HSC70	Notothen	HSP70
0	-2.359	HSC70	Notothen	HSP70
0	-2.358	HSC70	Notothen	HSP70
0	-2.357	HSC70	Notothen	HSP70
0	-2.356	HSC70	Notothen	HSP70
0	-2.355	HSC70	Notothen	HSP70
0	-2.354	HSC70	Notothen	HSP70
0	-2.353	HSC70	Notothen	HSP70
0.001	-2.352	HSC70	Notothen	HSP70
0.001	-2.351	HSC70	Notothen	HSP70
0.001	-2.35	HSC70	Notothen	HSP70
0	-2.349	HSC70	Notothen	HSP70
0	-2.348	HSC70	Notothen	HSP70
0	-2.347	HSC70	Notothen	HSP70
0.005	-2.346	HSC70	Notothen	HSP70
0.011	-2.345	HSC70	Notothen	HSP70
0.009	-2.344	HSC70	Notothen	HSP70
0.002	-2.343	HSC70	Notothen	HSP70
0	-2.342	HSC70	Notothen	HSP70
0	-2.341	HSC70	Notothen	HSP70
0	-2.34	HSC70	Notothen	HSP70
0	-2.339	HSC70	Notothen	HSP70
0.001	-2.338	HSC70	Notothen	HSP70
0.001	-2.337	HSC70	Notothen	HSP70
0	-2.336	HSC70	Notothen	HSP70
0	-2.335	HSC70	Notothen	HSP70
0.001	-2.334	HSC70	Notothen	HSP70
0	-2.333	HSC70	Notothen	HSP70
0	-2.332	HSC70	Notothen	HSP70
0.001	-2.331	HSC70	Notothen	HSP70
0.007	-2.33	HSC70	Notothen	HSP70
0.013	-2.329	HSC70	Notothen	HSP70
0.014	-2.328	HSC70	Notothen	HSP70
0	-2.327	HSC70	Notothen	HSP70
0	-2.326	HSC70	Notothen	HSP70
0	-2.325	HSC70	Notothen	HSP70
0	-2.324	HSC70	Notothen	HSP70
0	-2.323	HSC70	Notothen	HSP70
0	-2.322	HSC70	Notothen	HSP70
0	-2.321	HSC70	Notothen	HSP70
0	-2.32	HSC70	Notothen	HSP70
0	-2.319	HSC70	Notothen	HSP70
0	-2.318	HSC70	Notothen	HSP70
0	-2.317	HSC70	Notothen	HSP70
0.001	-2.316	HSC70	Notothen	HSP70
0.001	-2.315	HSC70	Notothen	HSP70
0.001	-2.314	HSC70	Notothen	HSP70
0.002	-2.313	HSC70	Notothen	HSP70
0.004	-2.312	HSC70	Notothen	HSP70
0.011	-2.311	HSC70	Notothen	HSP70
0.127	-2.31	HSC70	Notothen	HSP70
0.129	-2.309	HSC70	Notothen	HSP70
0.132	-2.308	HSC70	Notothen	HSP70
0.133	-2.307	HSC70	Notothen	HSP70
0.135	-2.306	HSC70	Notothen	HSP70
0.137	-2.305	HSC70	Notothen	HSP70
0.138	-2.304	HSC70	Notothen	HSP70
0.139	-2.303	HSC70	Notothen	HSP70
0.14	-2.302	HSC70	Notothen	HSP70
0.141	-2.301	HSC70	Notothen	HSP70
0.142	-2.3	HSC70	Notothen	HSP70
0.142	-2.299	HSC70	Notothen	HSP70
0.051	-2.298	HSC70	Notothen	HSP70
0.044	-2.297	HSC70	Notothen	HSP70
0.038	-2.296	HSC70	Notothen	HSP70
0.03	-2.295	HSC70	Notothen	HSP70
0.023	-2.294	HSC70	Notothen	HSP70
0.015	-2.293	HSC70	Notothen	HSP70
0.007	-2.292	HSC70	Notothen	HSP70
0	-2.291	HSC70	Notothen	HSP70
0	-2.29	HSC70	Notothen	HSP70
0	-2.289	HSC70	Notothen	HSP70
0	-2.288	HSC70	Notothen	HSP70
0.001	-2.287	HSC70	Notothen	HSP70
0	-2.286	HSC70	Notothen	HSP70
0	-2.285	HSC70	Notothen	HSP70
0	-2.284	HSC70	Notothen	HSP70
0.001	-2.283	HSC70	Notothen	HSP70
0.002	-2.282	HSC70	Notothen	HSP70
0.002	-2.281	HSC70	Notothen	HSP70
0.001	-2.28	HSC70	Notothen	HSP70
0.001	-2.279	HSC70	Notothen	HSP70
0.001	-2.278	HSC70	Notothen	HSP70
0.001	-2.277	HSC70	Notothen	HSP70
0	-2.276	HSC70	Notothen	HSP70
0	-2.275	HSC70	Notothen	HSP70
0	-2.274	HSC70	Notothen	HSP70
0.002	-2.273	HSC70	Notothen	HSP70
0.002	-2.272	HSC70	Notothen	HSP70
0.003	-2.271	HSC70	Notothen	HSP70
0.004	-2.27	HSC70	Notothen	HSP70
0.004	-2.269	HSC70	Notothen	HSP70
0.004	-2.268	HSC70	Notothen	HSP70
0.004	-2.267	HSC70	Notothen	HSP70
0.003	-2.266	HSC70	Notothen	HSP70
0.002	-2.265	HSC70	Notothen	HSP70
0	-2.264	HSC70	Notothen	HSP70
0	-2.263	HSC70	Notothen	HSP70
0	-2.262	HSC70	Notothen	HSP70
0	-2.261	HSC70	Notothen	HSP70
0.001	-2.26	HSC70	Notothen	HSP70
0	-2.259	HSC70	Notothen	HSP70
0	-2.258	HSC70	Notothen	HSP70
0	-2.257	HSC70	Notothen	HSP70
0.001	-2.256	HSC70	Notothen	HSP70
0.01	-2.255	HSC70	Notothen	HSP70
0.006	-2.254	HSC70	Notothen	HSP70
0.008	-2.253	HSC70	Notothen	HSP70
0.007	-2.252	HSC70	Notothen	HSP70
0.003	-2.251	HSC70	Notothen	HSP70
0.002	-2.25	HSC70	Notothen	HSP70
0.001	-2.249	HSC70	Notothen	HSP70
0	-2.248	HSC70	Notothen	HSP70
0	-2.247	HSC70	Notothen	HSP70
0.001	-2.246	HSC70	Notothen	HSP70
0	-2.245	HSC70	Notothen	HSP70
0	-2.244	HSC70	Notothen	HSP70
0	-2.243	HSC70	Notothen	HSP70
0	-2.242	HSC70	Notothen	HSP70
0	-2.241	HSC70	Notothen	HSP70
0	-2.24	HSC70	Notothen	HSP70
0	-2.239	HSC70	Notothen	HSP70
0	-2.238	HSC70	Notothen	HSP70
0	-2.237	HSC70	Notothen	HSP70
0	-2.236	HSC70	Notothen	HSP70
0	-2.235	HSC70	Notothen	HSP70
0	-2.234	HSC70	Notothen	HSP70
0	-2.233	HSC70	Notothen	HSP70
0	-2.232	HSC70	Notothen	HSP70
0	-2.231	HSC70	Notothen	HSP70
0	-2.23	HSC70	Notothen	HSP70
0	-2.229	HSC70	Notothen	HSP70
0	-2.228	HSC70	Notothen	HSP70
0	-2.227	HSC70	Notothen	HSP70
0.001	-2.226	HSC70	Notothen	HSP70
0.002	-2.225	HSC70	Notothen	HSP70
0	-2.224	HSC70	Notothen	HSP70
0.001	-2.223	HSC70	Notothen	HSP70
0	-2.222	HSC70	Notothen	HSP70
0.001	-2.221	HSC70	Notothen	HSP70
0	-2.22	HSC70	Notothen	HSP70
0	-2.219	HSC70	Notothen	HSP70
0	-2.218	HSC70	Notothen	HSP70
0	-2.217	HSC70	Notothen	HSP70
0	-2.216	HSC70	Notothen	HSP70
0.002	-2.215	HSC70	Notothen	HSP70
0.003	-2.214	HSC70	Notothen	HSP70
0.004	-2.213	HSC70	Notothen	HSP70
0.005	-2.212	HSC70	Notothen	HSP70
0.005	-2.211	HSC70	Notothen	HSP70
0.004	-2.21	HSC70	Notothen	HSP70
0.004	-2.209	HSC70	Notothen	HSP70
0.003	-2.208	HSC70	Notothen	HSP70
0	-2.207	HSC70	Notothen	HSP70
0	-2.206	HSC70	Notothen	HSP70
0	-2.205	HSC70	Notothen	HSP70
0	-2.204	HSC70	Notothen	HSP70
0	-2.203	HSC70	Notothen	HSP70
0	-2.202	HSC70	Notothen	HSP70
0	-2.201	HSC70	Notothen	HSP70
0	-2.2	HSC70	Notothen	HSP70
0	-2.199	HSC70	Notothen	HSP70
0.001	-2.198	HSC70	Notothen	HSP70
0	-2.197	HSC70	Notothen	HSP70
0	-2.196	HSC70	Notothen	HSP70
0.001	-2.195	HSC70	Notothen	HSP70
0.001	-2.194	HSC70	Notothen	HSP70
0.002	-2.193	HSC70	Notothen	HSP70
0.001	-2.192	HSC70	Notothen	HSP70
0	-2.191	HSC70	Notothen	HSP70
0	-2.19	HSC70	Notothen	HSP70
0	-2.189	HSC70	Notothen	HSP70
0	-2.188	HSC70	Notothen	HSP70
0	-2.187	HSC70	Notothen	HSP70
0	-2.186	HSC70	Notothen	HSP70
0	-2.185	HSC70	Notothen	HSP70
0	-2.184	HSC70	Notothen	HSP70
0	-2.183	HSC70	Notothen	HSP70
0.001	-2.182	HSC70	Notothen	HSP70
0.002	-2.181	HSC70	Notothen	HSP70
0.001	-2.18	HSC70	Notothen	HSP70
0	-2.179	HSC70	Notothen	HSP70
0	-2.178	HSC70	Notothen	HSP70
0	-2.177	HSC70	Notothen	HSP70
0	-2.176	HSC70	Notothen	HSP70
0	-2.175	HSC70	Notothen	HSP70
0	-2.174	HSC70	Notothen	HSP70
0	-2.173	HSC70	Notothen	HSP70
0	-2.172	HSC70	Notothen	HSP70
0	-2.171	HSC70	Notothen	HSP70
0.001	-2.17	HSC70	Notothen	HSP70
0	-2.169	HSC70	Notothen	HSP70
0	-2.168	HSC70	Notothen	HSP70
0	-2.167	HSC70	Notothen	HSP70
0.001	-2.166	HSC70	Notothen	HSP70
0	-2.165	HSC70	Notothen	HSP70
0	-2.164	HSC70	Notothen	HSP70
0	-2.163	HSC70	Notothen	HSP70
0	-2.162	HSC70	Notothen	HSP70
0	-2.161	HSC70	Notothen	HSP70
0	-2.16	HSC70	Notothen	HSP70
0	-2.159	HSC70	Notothen	HSP70
0	-2.158	HSC70	Notothen	HSP70
0	-2.157	HSC70	Notothen	HSP70
0.001	-2.156	HSC70	Notothen	HSP70
0.002	-2.155	HSC70	Notothen	HSP70
0.002	-2.154	HSC70	Notothen	HSP70
0	-2.153	HSC70	Notothen	HSP70
0	-2.152	HSC70	Notothen	HSP70
0	-2.151	HSC70	Notothen	HSP70
0	-2.15	HSC70	Notothen	HSP70
0	-2.149	HSC70	Notothen	HSP70
0	-2.148	HSC70	Notothen	HSP70
0	-2.147	HSC70	Notothen	HSP70
0	-2.146	HSC70	Notothen	HSP70
0	-2.145	HSC70	Notothen	HSP70
0	-2.144	HSC70	Notothen	HSP70
0	-2.143	HSC70	Notothen	HSP70
0.001	-2.142	HSC70	Notothen	HSP70
0	-2.141	HSC70	Notothen	HSP70
0	-2.14	HSC70	Notothen	HSP70
0	-2.139	HSC70	Notothen	HSP70
0	-2.138	HSC70	Notothen	HSP70
0	-2.137	HSC70	Notothen	HSP70
0	-2.136	HSC70	Notothen	HSP70
0	-2.135	HSC70	Notothen	HSP70
0	-2.134	HSC70	Notothen	HSP70
0	-2.133	HSC70	Notothen	HSP70
0	-2.132	HSC70	Notothen	HSP70
0	-2.131	HSC70	Notothen	HSP70
0	-2.13	HSC70	Notothen	HSP70
0	-2.129	HSC70	Notothen	HSP70
0	-2.128	HSC70	Notothen	HSP70
0	-2.127	HSC70	Notothen	HSP70
0	-2.126	HSC70	Notothen	HSP70
0	-2.125	HSC70	Notothen	HSP70
0	-2.124	HSC70	Notothen	HSP70
0	-2.123	HSC70	Notothen	HSP70
0	-2.122	HSC70	Notothen	HSP70
0.001	-2.121	HSC70	Notothen	HSP70
0	-2.12	HSC70	Notothen	HSP70
0	-2.119	HSC70	Notothen	HSP70
0	-2.118	HSC70	Notothen	HSP70
0	-2.117	HSC70	Notothen	HSP70
0	-2.116	HSC70	Notothen	HSP70
0	-2.115	HSC70	Notothen	HSP70
0	-2.114	HSC70	Notothen	HSP70
0	-2.113	HSC70	Notothen	HSP70
0	-2.112	HSC70	Notothen	HSP70
0	-2.111	HSC70	Notothen	HSP70
0	-2.11	HSC70	Notothen	HSP70
0	-2.109	HSC70	Notothen	HSP70
0	-2.108	HSC70	Notothen	HSP70
0	-2.107	HSC70	Notothen	HSP70
0	-2.106	HSC70	Notothen	HSP70
0	-2.105	HSC70	Notothen	HSP70
0	-2.104	HSC70	Notothen	HSP70
0	-2.103	HSC70	Notothen	HSP70
0	-2.102	HSC70	Notothen	HSP70
0	-2.101	HSC70	Notothen	HSP70
0	-2.1	HSC70	Notothen	HSP70
0	-2.099	HSC70	Notothen	HSP70
0.001	-2.098	HSC70	Notothen	HSP70
0	-2.097	HSC70	Notothen	HSP70
0	-2.096	HSC70	Notothen	HSP70
0	-2.095	HSC70	Notothen	HSP70
0	-2.094	HSC70	Notothen	HSP70
0	-2.093	HSC70	Notothen	HSP70
0	-2.092	HSC70	Notothen	HSP70
0	-2.091	HSC70	Notothen	HSP70
0.001	-2.09	HSC70	Notothen	HSP70
0.001	-2.089	HSC70	Notothen	HSP70
0	-2.088	HSC70	Notothen	HSP70
0	-2.087	HSC70	Notothen	HSP70
0	-2.086	HSC70	Notothen	HSP70
0	-2.085	HSC70	Notothen	HSP70
0	-2.084	HSC70	Notothen	HSP70
0	-2.083	HSC70	Notothen	HSP70
0	-2.082	HSC70	Notothen	HSP70
0	-2.081	HSC70	Notothen	HSP70
0	-2.08	HSC70	Notothen	HSP70
0	-2.079	HSC70	Notothen	HSP70
0	-2.078	HSC70	Notothen	HSP70
0	-2.077	HSC70	Notothen	HSP70
0	-2.076	HSC70	Notothen	HSP70
0	-2.075	HSC70	Notothen	HSP70
0	-2.074	HSC70	Notothen	HSP70
0	-2.073	HSC70	Notothen	HSP70
0.001	-2.072	HSC70	Notothen	HSP70
0	-2.071	HSC70	Notothen	HSP70
0	-2.07	HSC70	Notothen	HSP70
0	-2.069	HSC70	Notothen	HSP70
0	-2.068	HSC70	Notothen	HSP70
0	-2.067	HSC70	Notothen	HSP70
0	-2.066	HSC70	Notothen	HSP70
0	-2.065	HSC70	Notothen	HSP70
0	-2.064	HSC70	Notothen	HSP70
0	-2.063	HSC70	Notothen	HSP70
0	-2.062	HSC70	Notothen	HSP70
0	-2.061	HSC70	Notothen	HSP70
0	-2.06	HSC70	Notothen	HSP70
0	-2.059	HSC70	Notothen	HSP70
0	-2.058	HSC70	Notothen	HSP70
0	-2.057	HSC70	Notothen	HSP70
0	-2.056	HSC70	Notothen	HSP70
0	-2.055	HSC70	Notothen	HSP70
0.001	-2.054	HSC70	Notothen	HSP70
0.001	-2.053	HSC70	Notothen	HSP70
0.001	-2.052	HSC70	Notothen	HSP70
0.001	-2.051	HSC70	Notothen	HSP70
0.001	-2.05	HSC70	Notothen	HSP70
0	-2.049	HSC70	Notothen	HSP70
0	-2.048	HSC70	Notothen	HSP70
0	-2.047	HSC70	Notothen	HSP70
0	-2.046	HSC70	Notothen	HSP70
0	-2.045	HSC70	Notothen	HSP70
0	-2.044	HSC70	Notothen	HSP70
0	-2.043	HSC70	Notothen	HSP70
0	-2.042	HSC70	Notothen	HSP70
0	-2.041	HSC70	Notothen	HSP70
0	-2.04	HSC70	Notothen	HSP70
0	-2.039	HSC70	Notothen	HSP70
0	-2.038	HSC70	Notothen	HSP70
0	-2.037	HSC70	Notothen	HSP70
0	-2.036	HSC70	Notothen	HSP70
0	-2.035	HSC70	Notothen	HSP70
0	-2.034	HSC70	Notothen	HSP70
0	-2.033	HSC70	Notothen	HSP70
0	-2.032	HSC70	Notothen	HSP70
0	-2.031	HSC70	Notothen	HSP70
0	-2.03	HSC70	Notothen	HSP70
0	-2.029	HSC70	Notothen	HSP70
0.001	-2.028	HSC70	Notothen	HSP70
0	-2.027	HSC70	Notothen	HSP70
0	-2.026	HSC70	Notothen	HSP70
0	-2.025	HSC70	Notothen	HSP70
0	-2.024	HSC70	Notothen	HSP70
0.001	-2.023	HSC70	Notothen	HSP70
0.01	-2.022	HSC70	Notothen	HSP70
0.013	-2.021	HSC70	Notothen	HSP70
0	-2.02	HSC70	Notothen	HSP70
0	-2.019	HSC70	Notothen	HSP70
0.001	-2.018	HSC70	Notothen	HSP70
0	-2.017	HSC70	Notothen	HSP70
0	-2.016	HSC70	Notothen	HSP70
0.001	-2.015	HSC70	Notothen	HSP70
0.001	-2.014	HSC70	Notothen	HSP70
0.003	-2.013	HSC70	Notothen	HSP70
0.003	-2.012	HSC70	Notothen	HSP70
0.003	-2.011	HSC70	Notothen	HSP70
0	-2.01	HSC70	Notothen	HSP70
0	-2.009	HSC70	Notothen	HSP70
0	-2.008	HSC70	Notothen	HSP70
0	-2.007	HSC70	Notothen	HSP70
0	-2.006	HSC70	Notothen	HSP70
0	-2.005	HSC70	Notothen	HSP70
0	-2.004	HSC70	Notothen	HSP70
0.001	-2.003	HSC70	Notothen	HSP70
0.003	-2.002	HSC70	Notothen	HSP70
0.003	-2.001	HSC70	Notothen	HSP70
0.004	-2	HSC70	Notothen	HSP70
0.003	-1.999	HSC70	Notothen	HSP70
0.003	-1.998	HSC70	Notothen	HSP70
0.002	-1.997	HSC70	Notothen	HSP70
0	-1.996	HSC70	Notothen	HSP70
0	-1.995	HSC70	Notothen	HSP70
0	-1.994	HSC70	Notothen	HSP70
0	-1.993	HSC70	Notothen	HSP70
0	-1.992	HSC70	Notothen	HSP70
0	-1.991	HSC70	Notothen	HSP70
0	-1.99	HSC70	Notothen	HSP70
0	-1.989	HSC70	Notothen	HSP70
0	-1.988	HSC70	Notothen	HSP70
0	-1.987	HSC70	Notothen	HSP70
0	-1.986	HSC70	Notothen	HSP70
0	-1.985	HSC70	Notothen	HSP70
0.001	-1.984	HSC70	Notothen	HSP70
0.001	-1.983	HSC70	Notothen	HSP70
0.001	-1.982	HSC70	Notothen	HSP70
0.001	-1.981	HSC70	Notothen	HSP70
0	-1.98	HSC70	Notothen	HSP70
0	-1.979	HSC70	Notothen	HSP70
0	-1.978	HSC70	Notothen	HSP70
0	-1.977	HSC70	Notothen	HSP70
0.001	-1.976	HSC70	Notothen	HSP70
0.001	-1.975	HSC70	Notothen	HSP70
0	-1.974	HSC70	Notothen	HSP70
0	-1.973	HSC70	Notothen	HSP70
0	-1.972	HSC70	Notothen	HSP70
0	-1.971	HSC70	Notothen	HSP70
0	-1.97	HSC70	Notothen	HSP70
0.001	-1.969	HSC70	Notothen	HSP70
0	-1.968	HSC70	Notothen	HSP70
0	-1.967	HSC70	Notothen	HSP70
0	-1.966	HSC70	Notothen	HSP70
0	-1.965	HSC70	Notothen	HSP70
0	-1.964	HSC70	Notothen	HSP70
0	-1.963	HSC70	Notothen	HSP70
0	-1.962	HSC70	Notothen	HSP70
0	-1.961	HSC70	Notothen	HSP70
0	-1.96	HSC70	Notothen	HSP70
0	-1.959	HSC70	Notothen	HSP70
0	-1.958	HSC70	Notothen	HSP70
0	-1.957	HSC70	Notothen	HSP70
0.001	-1.956	HSC70	Notothen	HSP70
0	-1.955	HSC70	Notothen	HSP70
0	-1.954	HSC70	Notothen	HSP70
0	-1.953	HSC70	Notothen	HSP70
0	-1.952	HSC70	Notothen	HSP70
0	-1.951	HSC70	Notothen	HSP70
0.003	-1.95	HSC70	Notothen	HSP70
0.004	-1.949	HSC70	Notothen	HSP70
0.002	-1.948	HSC70	Notothen	HSP70
0.001	-1.947	HSC70	Notothen	HSP70
0	-1.946	HSC70	Notothen	HSP70
0.001	-1.945	HSC70	Notothen	HSP70
0	-1.944	HSC70	Notothen	HSP70
0	-1.943	HSC70	Notothen	HSP70
0	-1.942	HSC70	Notothen	HSP70
0	-1.941	HSC70	Notothen	HSP70
0	-1.94	HSC70	Notothen	HSP70
0	-1.939	HSC70	Notothen	HSP70
0	-1.938	HSC70	Notothen	HSP70
0	-1.937	HSC70	Notothen	HSP70
0.001	-1.936	HSC70	Notothen	HSP70
0.002	-1.935	HSC70	Notothen	HSP70
0.002	-1.934	HSC70	Notothen	HSP70
0.004	-1.933	HSC70	Notothen	HSP70
0.005	-1.932	HSC70	Notothen	HSP70
0.005	-1.931	HSC70	Notothen	HSP70
0.005	-1.93	HSC70	Notothen	HSP70
0.005	-1.929	HSC70	Notothen	HSP70
0.004	-1.928	HSC70	Notothen	HSP70
0.003	-1.927	HSC70	Notothen	HSP70
0.002	-1.926	HSC70	Notothen	HSP70
0	-1.925	HSC70	Notothen	HSP70
0	-1.924	HSC70	Notothen	HSP70
0	-1.923	HSC70	Notothen	HSP70
0.001	-1.922	HSC70	Notothen	HSP70
0.002	-1.921	HSC70	Notothen	HSP70
0.002	-1.92	HSC70	Notothen	HSP70
0.003	-1.919	HSC70	Notothen	HSP70
0.005	-1.918	HSC70	Notothen	HSP70
0.005	-1.917	HSC70	Notothen	HSP70
0.005	-1.916	HSC70	Notothen	HSP70
0.006	-1.915	HSC70	Notothen	HSP70
0.009	-1.914	HSC70	Notothen	HSP70
0.01	-1.913	HSC70	Notothen	HSP70
0.01	-1.912	HSC70	Notothen	HSP70
0.009	-1.911	HSC70	Notothen	HSP70
0.007	-1.91	HSC70	Notothen	HSP70
0.006	-1.909	HSC70	Notothen	HSP70
0.006	-1.908	HSC70	Notothen	HSP70
0.006	-1.907	HSC70	Notothen	HSP70
0.006	-1.906	HSC70	Notothen	HSP70
0.007	-1.905	HSC70	Notothen	HSP70
0.006	-1.904	HSC70	Notothen	HSP70
0.01	-1.903	HSC70	Notothen	HSP70
0.012	-1.902	HSC70	Notothen	HSP70
0.013	-1.901	HSC70	Notothen	HSP70
0.014	-1.9	HSC70	Notothen	HSP70
0.014	-1.899	HSC70	Notothen	HSP70
0.001	-1.898	HSC70	Notothen	HSP70
0	-1.897	HSC70	Notothen	HSP70
0	-1.896	HSC70	Notothen	HSP70
0	-1.895	HSC70	Notothen	HSP70
0	-1.894	HSC70	Notothen	HSP70
0	-1.893	HSC70	Notothen	HSP70
0.001	-1.892	HSC70	Notothen	HSP70
0	-1.891	HSC70	Notothen	HSP70
0	-1.89	HSC70	Notothen	HSP70
0	-1.889	HSC70	Notothen	HSP70
0	-1.888	HSC70	Notothen	HSP70
0	-1.887	HSC70	Notothen	HSP70
0	-1.886	HSC70	Notothen	HSP70
0	-1.885	HSC70	Notothen	HSP70
0.004	-1.884	HSC70	Notothen	HSP70
0.004	-1.883	HSC70	Notothen	HSP70
0.004	-1.882	HSC70	Notothen	HSP70
0.003	-1.881	HSC70	Notothen	HSP70
0.002	-1.88	HSC70	Notothen	HSP70
0	-1.879	HSC70	Notothen	HSP70
0	-1.878	HSC70	Notothen	HSP70
0	-1.877	HSC70	Notothen	HSP70
0.001	-1.876	HSC70	Notothen	HSP70
0	-1.875	HSC70	Notothen	HSP70
0	-1.874	HSC70	Notothen	HSP70
0	-1.873	HSC70	Notothen	HSP70
0	-1.872	HSC70	Notothen	HSP70
0	-1.871	HSC70	Notothen	HSP70
0	-1.87	HSC70	Notothen	HSP70
0	-1.869	HSC70	Notothen	HSP70
0	-1.868	HSC70	Notothen	HSP70
0	-1.867	HSC70	Notothen	HSP70
0	-1.866	HSC70	Notothen	HSP70
0	-1.865	HSC70	Notothen	HSP70
0.001	-1.864	HSC70	Notothen	HSP70
0.002	-1.863	HSC70	Notothen	HSP70
0.003	-1.862	HSC70	Notothen	HSP70
0.011	-1.861	HSC70	Notothen	HSP70
0.02	-1.86	HSC70	Notothen	HSP70
0.028	-1.859	HSC70	Notothen	HSP70
0.036	-1.858	HSC70	Notothen	HSP70
0.043	-1.857	HSC70	Notothen	HSP70
0.051	-1.856	HSC70	Notothen	HSP70
0.058	-1.855	HSC70	Notothen	HSP70
0.065	-1.854	HSC70	Notothen	HSP70
0.071	-1.853	HSC70	Notothen	HSP70
0.077	-1.852	HSC70	Notothen	HSP70
0.083	-1.851	HSC70	Notothen	HSP70
0.089	-1.85	HSC70	Notothen	HSP70
0.095	-1.849	HSC70	Notothen	HSP70
0.1	-1.848	HSC70	Notothen	HSP70
0.105	-1.847	HSC70	Notothen	HSP70
0.11	-1.846	HSC70	Notothen	HSP70
0.115	-1.845	HSC70	Notothen	HSP70
0.12	-1.844	HSC70	Notothen	HSP70
0.124	-1.843	HSC70	Notothen	HSP70
0.128	-1.842	HSC70	Notothen	HSP70
0.132	-1.841	HSC70	Notothen	HSP70
0.136	-1.84	HSC70	Notothen	HSP70
0.139	-1.839	HSC70	Notothen	HSP70
0.143	-1.838	HSC70	Notothen	HSP70
0.146	-1.837	HSC70	Notothen	HSP70
0.149	-1.836	HSC70	Notothen	HSP70
0.152	-1.835	HSC70	Notothen	HSP70
0.155	-1.834	HSC70	Notothen	HSP70
0.157	-1.833	HSC70	Notothen	HSP70
0.16	-1.832	HSC70	Notothen	HSP70
0.162	-1.831	HSC70	Notothen	HSP70
0.164	-1.83	HSC70	Notothen	HSP70
0.166	-1.829	HSC70	Notothen	HSP70
0.168	-1.828	HSC70	Notothen	HSP70
0.17	-1.827	HSC70	Notothen	HSP70
0.171	-1.826	HSC70	Notothen	HSP70
0.173	-1.825	HSC70	Notothen	HSP70
0.174	-1.824	HSC70	Notothen	HSP70
0.175	-1.823	HSC70	Notothen	HSP70
0.176	-1.822	HSC70	Notothen	HSP70
0.177	-1.821	HSC70	Notothen	HSP70
0.178	-1.82	HSC70	Notothen	HSP70
0.178	-1.819	HSC70	Notothen	HSP70
0.179	-1.818	HSC70	Notothen	HSP70
0.179	-1.817	HSC70	Notothen	HSP70
0.179	-1.816	HSC70	Notothen	HSP70
0.179	-1.815	HSC70	Notothen	HSP70
0.179	-1.814	HSC70	Notothen	HSP70
0.179	-1.813	HSC70	Notothen	HSP70
0.179	-1.812	HSC70	Notothen	HSP70
0.178	-1.811	HSC70	Notothen	HSP70
0.177	-1.81	HSC70	Notothen	HSP70
0.177	-1.809	HSC70	Notothen	HSP70
0.176	-1.808	HSC70	Notothen	HSP70
0.175	-1.807	HSC70	Notothen	HSP70
0.174	-1.806	HSC70	Notothen	HSP70
0.172	-1.805	HSC70	Notothen	HSP70
0.171	-1.804	HSC70	Notothen	HSP70
0.151	-1.803	HSC70	Notothen	HSP70
0.148	-1.802	HSC70	Notothen	HSP70
0.145	-1.801	HSC70	Notothen	HSP70
0.141	-1.8	HSC70	Notothen	HSP70
0.138	-1.799	HSC70	Notothen	HSP70
0.134	-1.798	HSC70	Notothen	HSP70
0.13	-1.797	HSC70	Notothen	HSP70
0.126	-1.796	HSC70	Notothen	HSP70
0.122	-1.795	HSC70	Notothen	HSP70
0.118	-1.794	HSC70	Notothen	HSP70
0.113	-1.793	HSC70	Notothen	HSP70
0.108	-1.792	HSC70	Notothen	HSP70
0.103	-1.791	HSC70	Notothen	HSP70
0.098	-1.79	HSC70	Notothen	HSP70
0.092	-1.789	HSC70	Notothen	HSP70
0.087	-1.788	HSC70	Notothen	HSP70
0.081	-1.787	HSC70	Notothen	HSP70
0.075	-1.786	HSC70	Notothen	HSP70
0.068	-1.785	HSC70	Notothen	HSP70
0.062	-1.784	HSC70	Notothen	HSP70
0.055	-1.783	HSC70	Notothen	HSP70
0.048	-1.782	HSC70	Notothen	HSP70
0.04	-1.781	HSC70	Notothen	HSP70
0.032	-1.78	HSC70	Notothen	HSP70
0.024	-1.779	HSC70	Notothen	HSP70
0.016	-1.778	HSC70	Notothen	HSP70
0.008	-1.777	HSC70	Notothen	HSP70
0.002	-1.776	HSC70	Notothen	HSP70
0.002	-1.775	HSC70	Notothen	HSP70
0.001	-1.774	HSC70	Notothen	HSP70
0	-1.773	HSC70	Notothen	HSP70
0	-1.772	HSC70	Notothen	HSP70
0	-1.771	HSC70	Notothen	HSP70
0.001	-1.77	HSC70	Notothen	HSP70
0.005	-1.769	HSC70	Notothen	HSP70
0.008	-1.768	HSC70	Notothen	HSP70
0.01	-1.767	HSC70	Notothen	HSP70
0.012	-1.766	HSC70	Notothen	HSP70
0.014	-1.765	HSC70	Notothen	HSP70
0.015	-1.764	HSC70	Notothen	HSP70
0.016	-1.763	HSC70	Notothen	HSP70
0.017	-1.762	HSC70	Notothen	HSP70
0.017	-1.761	HSC70	Notothen	HSP70
0.017	-1.76	HSC70	Notothen	HSP70
0.017	-1.759	HSC70	Notothen	HSP70
0.016	-1.758	HSC70	Notothen	HSP70
0.015	-1.757	HSC70	Notothen	HSP70
0.013	-1.756	HSC70	Notothen	HSP70
0.011	-1.755	HSC70	Notothen	HSP70
0.009	-1.754	HSC70	Notothen	HSP70
0.006	-1.753	HSC70	Notothen	HSP70
0.003	-1.752	HSC70	Notothen	HSP70
0.006	-1.751	HSC70	Notothen	HSP70
0.006	-1.75	HSC70	Notothen	HSP70
0.003	-1.749	HSC70	Notothen	HSP70
0	-1.748	HSC70	Notothen	HSP70
0	-1.747	HSC70	Notothen	HSP70
0	-1.746	HSC70	Notothen	HSP70
0	-1.745	HSC70	Notothen	HSP70
0	-1.744	HSC70	Notothen	HSP70
0	-1.743	HSC70	Notothen	HSP70
0	-1.742	HSC70	Notothen	HSP70
0	-1.741	HSC70	Notothen	HSP70
0	-1.74	HSC70	Notothen	HSP70
0.001	-1.739	HSC70	Notothen	HSP70
0	-1.738	HSC70	Notothen	HSP70
0	-1.737	HSC70	Notothen	HSP70
0	-1.736	HSC70	Notothen	HSP70
0	-1.735	HSC70	Notothen	HSP70
0	-1.734	HSC70	Notothen	HSP70
0	-1.733	HSC70	Notothen	HSP70
0	-1.732	HSC70	Notothen	HSP70
0	-1.731	HSC70	Notothen	HSP70
0	-1.73	HSC70	Notothen	HSP70
0	-1.729	HSC70	Notothen	HSP70
0	-1.728	HSC70	Notothen	HSP70
0	-1.727	HSC70	Notothen	HSP70
0	-1.726	HSC70	Notothen	HSP70
0	-1.725	HSC70	Notothen	HSP70
0	-1.724	HSC70	Notothen	HSP70
0	-1.723	HSC70	Notothen	HSP70
0	-1.722	HSC70	Notothen	HSP70
0	-1.721	HSC70	Notothen	HSP70
0	-1.72	HSC70	Notothen	HSP70
0	-1.719	HSC70	Notothen	HSP70
0	-1.718	HSC70	Notothen	HSP70
0	-1.717	HSC70	Notothen	HSP70
0	-1.716	HSC70	Notothen	HSP70
0	-1.715	HSC70	Notothen	HSP70
0	-1.714	HSC70	Notothen	HSP70
0	-1.713	HSC70	Notothen	HSP70
0.001	-1.712	HSC70	Notothen	HSP70
0.002	-1.711	HSC70	Notothen	HSP70
0.005	-1.71	HSC70	Notothen	HSP70
0.005	-1.709	HSC70	Notothen	HSP70
0.001	-1.708	HSC70	Notothen	HSP70
0	-1.707	HSC70	Notothen	HSP70
0	-1.706	HSC70	Notothen	HSP70
0	-1.705	HSC70	Notothen	HSP70
0.001	-1.704	HSC70	Notothen	HSP70
0.005	-1.703	HSC70	Notothen	HSP70
0.011	-1.702	HSC70	Notothen	HSP70
0.011	-1.701	HSC70	Notothen	HSP70
0.01	-1.7	HSC70	Notothen	HSP70
0.01	-1.699	HSC70	Notothen	HSP70
0.009	-1.698	HSC70	Notothen	HSP70
0.009	-1.697	HSC70	Notothen	HSP70
0.006	-1.696	HSC70	Notothen	HSP70
0.003	-1.695	HSC70	Notothen	HSP70
0	-1.694	HSC70	Notothen	HSP70
0	-1.693	HSC70	Notothen	HSP70
0	-1.692	HSC70	Notothen	HSP70
0.001	-1.691	HSC70	Notothen	HSP70
0	-1.69	HSC70	Notothen	HSP70
0	-1.689	HSC70	Notothen	HSP70
0.001	-1.688	HSC70	Notothen	HSP70
0	-1.687	HSC70	Notothen	HSP70
0	-1.686	HSC70	Notothen	HSP70
0	-1.685	HSC70	Notothen	HSP70
0	-1.684	HSC70	Notothen	HSP70
0	-1.683	HSC70	Notothen	HSP70
0	-1.682	HSC70	Notothen	HSP70
0	-1.681	HSC70	Notothen	HSP70
0	-1.68	HSC70	Notothen	HSP70
0	-1.679	HSC70	Notothen	HSP70
0	-1.678	HSC70	Notothen	HSP70
0.001	-1.677	HSC70	Notothen	HSP70
0	-1.676	HSC70	Notothen	HSP70
0	-1.675	HSC70	Notothen	HSP70
0	-1.674	HSC70	Notothen	HSP70
0	-1.673	HSC70	Notothen	HSP70
0	-1.672	HSC70	Notothen	HSP70
0	-1.671	HSC70	Notothen	HSP70
0	-1.67	HSC70	Notothen	HSP70
0	-1.669	HSC70	Notothen	HSP70
0	-1.668	HSC70	Notothen	HSP70
0.001	-1.667	HSC70	Notothen	HSP70
0.001	-1.666	HSC70	Notothen	HSP70
0.002	-1.665	HSC70	Notothen	HSP70
0.006	-1.664	HSC70	Notothen	HSP70
0.006	-1.663	HSC70	Notothen	HSP70
0.004	-1.662	HSC70	Notothen	HSP70
0.001	-1.661	HSC70	Notothen	HSP70
0	-1.66	HSC70	Notothen	HSP70
0	-1.659	HSC70	Notothen	HSP70
0	-1.658	HSC70	Notothen	HSP70
0	-1.657	HSC70	Notothen	HSP70
0	-1.656	HSC70	Notothen	HSP70
0	-1.655	HSC70	Notothen	HSP70
0.002	-1.654	HSC70	Notothen	HSP70
0.001	-1.653	HSC70	Notothen	HSP70
0	-1.652	HSC70	Notothen	HSP70
0	-1.651	HSC70	Notothen	HSP70
0	-1.65	HSC70	Notothen	HSP70
0	-1.649	HSC70	Notothen	HSP70
0.001	-1.648	HSC70	Notothen	HSP70
0.001	-1.647	HSC70	Notothen	HSP70
0.001	-1.646	HSC70	Notothen	HSP70
0	-1.645	HSC70	Notothen	HSP70
0.001	-1.644	HSC70	Notothen	HSP70
0	-1.643	HSC70	Notothen	HSP70
0	-1.642	HSC70	Notothen	HSP70
0	-1.641	HSC70	Notothen	HSP70
0	-1.64	HSC70	Notothen	HSP70
0.001	-1.639	HSC70	Notothen	HSP70
0	-1.638	HSC70	Notothen	HSP70
0	-1.637	HSC70	Notothen	HSP70
0	-1.636	HSC70	Notothen	HSP70
0	-1.635	HSC70	Notothen	HSP70
0	-1.634	HSC70	Notothen	HSP70
0	-1.633	HSC70	Notothen	HSP70
0.001	-1.632	HSC70	Notothen	HSP70
0.01	-1.631	HSC70	Notothen	HSP70
0.026	-1.63	HSC70	Notothen	HSP70
0.029	-1.629	HSC70	Notothen	HSP70
0.029	-1.628	HSC70	Notothen	HSP70
0.027	-1.627	HSC70	Notothen	HSP70
0.027	-1.626	HSC70	Notothen	HSP70
0.024	-1.625	HSC70	Notothen	HSP70
0.017	-1.624	HSC70	Notothen	HSP70
0.013	-1.623	HSC70	Notothen	HSP70
0.004	-1.622	HSC70	Notothen	HSP70
0.002	-1.621	HSC70	Notothen	HSP70
0	-1.62	HSC70	Notothen	HSP70
0	-1.619	HSC70	Notothen	HSP70
0	-1.618	HSC70	Notothen	HSP70
0	-1.617	HSC70	Notothen	HSP70
0	-1.616	HSC70	Notothen	HSP70
0	-1.615	HSC70	Notothen	HSP70
0	-1.614	HSC70	Notothen	HSP70
0	-1.613	HSC70	Notothen	HSP70
0	-1.612	HSC70	Notothen	HSP70
0	-1.611	HSC70	Notothen	HSP70
0	-1.61	HSC70	Notothen	HSP70
0	-1.609	HSC70	Notothen	HSP70
0	-1.608	HSC70	Notothen	HSP70
0	-1.607	HSC70	Notothen	HSP70
0	-1.606	HSC70	Notothen	HSP70
[truncated: 53,222 more rows]
